# Supplementary material for: Comparative analysis of similarity measurements in miRNAs with applications to miRNA-disease association predictions
Source: BMC Bioinformatics. 2020 May 4;21:176. doi: 10.1186/s12859-020-3515-9 (PMC7199309; doi:10.1186/s12859-020-3515-9)
Supplement: Supplementary file 4 — Additional file 4. The top 10 predicted results for miRNAs in MeSHSim. [file 12859_2020_3515_MOESM4_ESM.xlsx]

## Sheet: 894 diseases
Leukemia, Lymphocytic, Chronic, B-Cell
Colon Neoplasms
Breast Neoplasms
Leukemia
Lung Neoplasms
Colorectal Carcinoma
Leukemia, Promyelocytic, Acute
Neoplasms [unspecific]
Pituitary Neoplasms
Carcinoma, Hepatocellular
Cardiomyopathy, Hypertrophic
Thyroid Neoplasms
Asthma
Lymphoma, B-Cell
Ovarian Neoplasms
Polycythemia Vera
Leukemia, Myeloid, Acute
Leukemia, Lymphoblastic
Lymphoma, Hodgkin
Nasopharyngeal Neoplasms
Retinal Degeneration
Carcinoma, Renal Cell
Myelodysplastic Syndromes
Neurodegenerative Diseases [unspecific]
Lupus Vulgaris
Leukemia, Myeloid, Chronic-Phase
Leukemia-Lymphoma, Precursor B-Cell Lymphoblastic
Schizophrenia
Marek Disease
Autistic Disorder
Atherosclerosis
Sepsis
Choriocarcinoma
Glomerulonephritis
Child Development Disorders, Pervasive
Melanoma
Diabetes Mellitus, Type 2
Lymphoma, Large-Cell, Anaplastic
Pancreatic Neoplasms
Heart Failure
Hemangioma
Diabetes Mellitus
Human Immunodeficiency Virus Infection
Leukemia-Lymphoma, Precursor T-Cell Lymphoblastic
Hypertrophy
Glioblastoma
Systemic Lupus Erythematosus
Lymphoma
Leukemia-Lymphoma, Adult T-Cell
Carcinoma, Adrenocortical
Mesothelioma
Leukemia, Myeloid, Chronic
Carcinoma, Lung, Non-Small-Cell
Alzheimer Disease
Squamous Cell Carcinoma, Esophageal
Hypertension
Preeclampsia
Urinary Bladder Cancer
Eosinophilic Esophagitis
Ectopic Pregnancy
Graves Disease
Prostate Neoplasms
Myocardial Infarction
Multiple Myeloma
Hepatitis C Virus Infection
Gastric Neoplasms
Endometriosis
Primary Biliary Cirrhosis
Myasthenia Gravis
Multiple Sclerosis
Polycystic Kidney Disease
Parkinson Disease
Retinoblastoma
Diabetes Mellitus, Type 1
Crohn Disease
Methylmalonic Acidemia
Sjogren Syndrome
Bladder Neoplasms
Autism Spectrum Disorder
Rheumatoid Arthritis
Fatty Liver, Non-Alcoholic
Stroke
Acute Cerebral Infarction
Premature Ovarian Failure
Arrhythmia
Carcinoma, Esophageal
Plasmodium vivax Infection
Acute Myocardial Infarction
Coronary Artery Disease
Spinal Cord Injuries
Hypoxic-Ischemic Encephalopathy
Stroke, Ischemic
Dengue Virus Infection
Obesity
Glioma
Cholangiocarcinoma
Acute Heart Failure
Spondylarthritis
Polycystic Ovarian Syndrome
Leukemia, Myeloid, Acute, Pediatric
Chronic Hepatitis B
Aortic Stenosis
Carcinoma, Hepatocellular, HBV-Related
Allergic Rhinitis
Lung Fibrosis
Anxiety Disorders
Carotid Artery Diseases
Spinal Muscular Atrophy
Kideny Transplant Rejection
Acute Ischemic Stroke
Cardiovascular Diseases [unspecific]
Aortic Valve Disease
Vascular Hypertrophy
Leukemia, Lymphoblastic, Acute, Childhood
Leukemia, Lymphoblastic, Acute
Pulmonary Hypertension
Frontotemporal Dementia
Diabetes Mellitus, Gestational
Spinal Stenosis
Familial Mediterranean Fever
Traumatic Brain Injury
Acute Lung Injury
Lupus Nephritis
Kidney Neoplasms
Arthritis
Diabetic Nephropathy
Anemia
Ischemic Diseases [unspecific]
Hyperactivity Disorder
Heart Diseases [unspecific]
Metabolic Syndrome
Behcet Disease
Muscle Atrophy
Myeloproliferative Neoplasms
Head And Neck Neoplasms
Pancreatic Adenocarcinoma
Squamous Cell Carcinoma, Oral
Myocardial Ischemic-Reperfusion Injury
Leukemia, Acute
Adenocarcinoma, Pancreatic Ductal
Carcinoma, Rectal
Scleroderma, Localized
Scleroderma, Systemic
Muscular Dystrophy, Duchenne
Hepatitis B Virus Infection
Acute Cerebral Ischemia
Leukemia, Lymphoblastic, Acute, T-Cell
Acute Kidney Failure
Tuberculosis, Pulmonary
Squamous Cell Carcinoma, Head and Neck
Gastrointestinal Neoplasms
Giant Cell Tumor of Bone
Liver Cirrhosis
Liver Diseases [unspecific]
Osteoporosis
Interstitial Lung Disease
Chronic Kidney Disease
Esophageal Neoplasms
Carcinoma, Oral
Endometrial Neoplasms
Lymphoma, Large B-Cell, Diffuse
Testicular Neoplasms
Kidney Diseases [unspecific]
Lung Disease [unspecific]
Fragile X Syndrome
Early-Stage Cervical Squamous Cell Carcinoma
Chronic Obstructive Pulmonary Disease
Machado-Joseph Disease
Ovary Mixed Epithelial Carcinoma
Carcinoma, Nasopharyngeal
Graft-Versus-Host Disease
Liver Injury
Biliary Tract Neoplasms
Peripheral Vascular Disease
Hereditary Breast Carcinoma
Squamous Cell Carcinoma, Lung
Carcinoma, Renal Cell, Clear-Cell
Adenocarcinoma, Lung
Carcinoma, Thyroid, Papillary
HELLP Syndrome
Adrenal Cortex Neoplasms
Mild Cognitive Impairment
Uveal Melanoma
Immune Thrombocytopenic Purpura
Early-Stage Non-Small-Cell Lung Carcinoma
Early-Stage Lung Carcinoma
Amyotrophic Lateral Sclerosis
Non-Neoplastic Diseases
Early-Stage Gastric Carcinoma
Early-Stage Breast Carcinoma
Chronic Hepatitis C
Psoriasis
Lymphoma, Non-Hodgkin
Influenza
Irritable Bowel Syndrome
Carcinoma, Lung
Squamous Cell Carcinoma, Laryngeal or Hypopharyngeal
Colorectal Adenocarcinoma
Muscle Diseases [unspecific]
Osteosarcoma
Germ Cell Tumor
Myeloma
Focal Segmental Glomerulosclerosis
Proliferative Diabetic Retinopathy
Macroglobulinemia
Carcinoma, Breast
Endomyocardial Fibrosis
Intrahepatic Cholangiocarcinoma
Oral Neoplasms
Lymphoma, T-Cell
Prediabetes
Carcinoma, Urothelial, Upper Tract
Carcinoma, Cervical
Unstable Angina
Carcinoma, Biliary Tract
Allergic Asthma
Male Infertility
Acute Coronary Syndrome
Tuberculosis
Epilepsy
Cardiomyopathy, Dilated
Carcinoma, Gallbladder
Huntington Disease
Carcinoma, Colon
Brain Disease [unspecific]
Rectal Neoplasms
Vasculitis
Mycobacterium tuberculosis Infection
Liver Neoplasms
Acute Pancreatitis
Coronary Atherosclerosis
Intestinal Schistosomiasis
Synovial Sarcoma
Nephrotic Syndrome
Carcinoma, Hepatocellular, HCV-Related
Bronchopulmonary Dysplasia
Essential Hypertension
Angiosarcoma
Rheumatic Heart Diseases
Colitis, Ulcerative
Ewing Sarcoma
Digestive System Neoplasms
Major Depressive Disorder
Inherited Hemoglobin Disease
Myotonic Dystrophy Type 1
Hirschsprung Disease
Autoimmune Lymphoproliferative Syndrome
Carcinoma, Ovarian
Glaucoma
Idiopathic Asthenospermia
Carcinoma, Pancreatic
Carcinoma, Thyroid, Follicular
Muscular Dystrophy
Hepatoblastoma
Carcinoma, Gastric
Aplastic Anemia
Age-Related Macular Degeneration
Ischemia-Reperfusion Injury
Hematologic Neoplasms
Mesial Temporal Lobe Epilepsy
Atrial Fibrillation
Arteriosclerosis Obliterans
Cardiomyopathy
Lymphoma, Burkitt
Carcinoma, Ovarian, Serous
Lofgren Syndrome
Kidney Injury
Carcinoma, Breast, Triple Negative
Carcinoma, Prostate
Carcinoma, Lung, Small-Cell
Neuralgia, Postherpetic
Carcinoma, Bladder
Foot-and-Mouth Disease
Aortic Aneurysm, Abdominal
Cutaneous Melanoma
Hyperhomocysteinemia
Osteoarthritis
Ischemic Heart Disease
Hyperlipoproteinemia Type III
Acute Respiratory Distress Syndrome
Peripheral Nervous System Diseases
Celiac Disease
Cervical Neoplasms
Diabetic Cardiomyopathies
Transitional Cell Carcinoma
Crohn Colitis
Bicuspid Aortic Valve Disease
Friedreich Ataxia
Periodontitis
Dementia
Chagas Disease
Azoospermia
Inflammatory Bowel Diseases
Liposarcoma
Respiratory Syncytial Virus Pneumonia
Cerebral Malaria
Proliferative Glomerulonephritis
Diabetic Retinopathy
Uterine Cancer
Congenital Heart Diseases
Primary Sclerosing Cholangitis
Pulmonary Sarcoidosis
Recurrent Spontaneous Abortion
Cystic Fibrosis
Hepatic Veno-Occlusive Disease
Frailty
Viral Infectious Disease
Hepatitis [unspecific]
Kawasaki Syndrome
Adenocarcinoma, Esophageal
Testicular Germ Cell Tumor
Vascular Myelopathy
Aneurysmal Subarachnoid Hemorrhage
Leukemia, B-Cell
Brain Neoplasms
Focal Epithelial Hyperplasia
Eczema Herpeticum
Carcinoma, Embryonal
Cerebellum Cancer
Leukemia, Myeloid
Tongue Neoplasms
Prion Diseases
Rhabdomyosarcoma
Viral Myocarditis
Medulloblastoma
Wounds and Injuries [unspecific]
Fatty Liver, Alcoholic
Pulmonary Embolism
Cerebral Ischemia
Hyperlipidemia
Inflammation
Fatty Liver [unspecific]
Idiopathic Short Stature
Ankylosing Spondylitis
Systemic Lupus Erythematosus, With Pericarditis
Pancreatic Endocrine Carcinoma
Moyamoya Disease
Atopic Dermatitis
Oral Lichen Planus
Mountain Sickness
Cardiac Allograft Vasculopathy
Hypercholesterolaemia
Autoimmune Diseases [unspecific]
Cardiomegaly
Chronic Fatigue Syndrome
Depression Disorder
Down Syndrome
Hearing Loss
Cholesteatoma
Neurilemmoma
Vascular Disease [unspecific]
Migraine
Carcinoma, Thyroid
Chronic Brucellosis
Peripheral Nerve Injury
Glycogen Storage Disease II
Amyloidosis
Waldenstrom Macroglobulinemia
Human Papilloma Virus Infection
Chronic Hepatitis
Ischemia
Idiopathic Pulmonary Fibrosis
Central Nervous System Embryonal Tumor
Pelvic Inflammatory Disease
Graves Ophthalmopathy
Intermittent Claudication
Pleural Mesothelioma
Toxic Epidermal Necrolysis
Malignant Neoplasms [unspecific]
Autoimmune Hepatitis
Acquired Immunodeficiency Syndrome
Ependymoma
Heart Transplant Rejection
Carcinoma, Periampullary
Carcinoma, Urothelial
Encephalitis
Myotonic Muscular Dystrophy
Lymphoma, Large B-Cell
Rectum Adenocarcinoma
Diabetic Foot
B-cell Childhood Acute Lymphoblastic Leukemia
Stevens-Johnson Syndrome
Plasmodium Falciparum Malaria
Sarcoma [unspecific]
Neuroblastoma
Early-Stage Lung Adenocarcinoma
Liver Fibrosis
Leukemia, T-Cell
Squamous Cell Carcinoma
Carcinoma, Endometrial
Adenocarcinoma, Colon
Chronic Inflammatory Pain
Chondrosarcoma
Helicobacter pylori Infection
Wilms Tumor
Soft Tissue Sarcoma
Colon Adenoma
Skin Neoplasms
Sarcomatoid Mesothelioma
Ovarian Serous Cystadenocarcinoma
Carcinoma, Endometrioid Endometrial
Nervous System Diseases [unspecific]
Tourette Syndrome
Sensorineural Hearing Loss
Leukemia, Biphenotypic, Acute
Squamous Cell Carcinoma, Cerevial
Myopia
Gout
Habitual Abortion
Dyspepsia
Intracranial Aneurysm
Vitiligo
Psychiatric Disorders
Cataract
Hyperglycemia
Non-Syndromic Orofacial Clefts
Alcohol Use Disorder
Uveitis
Dermatomyositis
IgA Nephropathy
Autoimmune Thyroiditis
Coronary Restenosis
Leprosy
Generalized Epilepsy with Febrile Seizures Plus
Li-Fraumeni Syndrome
Adenocarcinoma, Gastric
Cardiometabolic Disorders
Neuropsychiatric Disorders [unspecific]
Carotid Atherosclerosis
Tooth Agenesis
Lymphoma, Follicular
Pemphigus
Ossification of Posterior Longitudinal Ligament
Kaposi Sarcoma
Macular Degeneration
Neuroinflammation
Creutzfeldt-Jakob Disease
Lymphedema
Psoriatic Arthritis
Infertility
Charcot-Marie-Tooth Disease Type 1A
Lymphoma, Mantle-Cell
Progressive Supranuclear Palsy
Musculoskeletal Abnormalities [unspecific]
Idiopathic Pulmonary Hypertension
Primary Immunodeficiency Disease
Renal Fibrosis
Pterygium
Hypogonadotropic Hypogonadism
Chronic Heart Failure
Carcinoma, Thyroid, Medullary
Immune System Disease [unspecific]
Encephalomyelitis
Intervertebral Disc Degeneration
Squamous Cell Carcinoma, Tongue
Vascular Injuries
Infection [unspecific]
Listeriosis
Colitis
Alcoholic Hepatitis
Leiomyosarcoma
Rhinosinusitis
Acute Erythroid Leukemia
Gastrointestinal Stromal Tumor
Carcinoma, Laryngeal
Fanconi Anemia
Juvenile Rheumatoid Arthritis
Cytotoxicity Tests, Immunologic
Neovascularization, Pathologic
Hypertrophic Scar
Wound Healing
Uterine Leiomyoma
Liver Failure
Pituitary Adenoma
Neuropathic Pain
Congenital Diaphragmatic Hernia
Retinal Neovascularization
Adenovirus Infection
Astrocytoma
Laryngeal Neoplasms
Carcinoma, Skin
Lymphoma, T-Cell, Cutaneous
Hypoxia
Carcinoma, Salivary Adenoid Cystic
Chronic Pain
Lacrimal Adenoid Cystic Carcinoma
Invasive Bladder Transitional Cell Carcinoma
Granular Corneal Dystrophy
Allergy
Cardiomyopathy, Ischemic
Germ Cell And Embryonal Neoplasms
Teratocarcinoma
Lipid Metabolism Disorder
Barrett Esophagus
Neutropenia
Pain
Meningioma
Intracerebral Hemorrhage
Alopecia
Severe Acute Respiratory Syndrome Virus Infection
Chlamydial Infection
Chordoma
Toxoplasma gondii Infection
Acute Megakaryoblastic Leukemia
Granulosa Cell Tumor
Cocaine Abuse
Distal Myopathy
Carcinoma, Basal Cell
Childhood Leukemia
Panic Disorder
Periodontal Diseases
Congenital Deafness
Antiphospholipid Syndrome
Squamous Cell Carcinoma, Maxillary Sinus
Atrophic Gastritis
Hailey-Hailey Disease
Anus Neoplasm
Adenocarcinoma, Endometrial
Hand, Foot And Mouth Disease
Biliary Atresia
Sezary Disease
Keloid
Thrombocytosis
Cardiac Fibrosis
Diffuse Lipomatosis
Oral Leukoplakia
Lepromatous Leprosy
Porcine Reproductive and Respiratory Syndrome Virus Infection
Interstitial Cystitis
Psychotic Disorders
Feingold Syndrome
Hepatitis E Virus Infection
Pancreatic Serous Cystic Neoplasm
Pheochromocytoma
Chronic Inflammation
Salivary Gland Neoplasms
Lesch-Nyhan Syndrome
Coxsackievirus Infection
Salmonellosis
Microvascular Disease
Vulvar Squamous Cell Carcinoma
Pediatric Glioma
Hantavirus Infection
Leishmaniasis
Perlman Syndrome
Chikungunya Virus Infection
Fetal Alcohol Spectrum Disorder
Fuchs Endothelial Dystrophy
Bladder Outlet Obstruction
Systemic Mastocytosis
Squamous Cell Carcinoma, Skin or Unspecific
Wound Inflammation
Diabetic Vasculopathy
Pediatric Osteosarcoma
Childhood Obesity
Meningitis
Skin Disease [unspecific]
Carcinoma, Tounge
Enterovirus Infection
Early-Stage Small-Cell Lung Carcinoma
Selective IgE Deficiency Disease
Long QT Syndrome
Cervix Endometrial Stromal Tumor
Tetralogy Of Fallot
Breast Malignant Phyllodes Tumor
Keratitis
Epstein-Barr Virus Infection
Posterior Capsule Opacification
Aortic Aneurysm
Ebola Hemorrhagic Fever
Adenocarcinoma, Prostate
Carcinoma, Ovarian, Clear Cell
Tibial Meniscus Injuries
Carcinoma, Neuroendocrine
Atypical Teratoid Tumor
Gallstones
Uterine Corpus Choriocarcinoma
Endometrial Stromal Sarcoma
Androgenetic Alopecia
Cholestasis
Adenocarcinoma, Cervical
Bipolar Disorder
Thrombosis
Japanese Encephalitis Virus Infection
Thyroid Adenomas
Pregnancy Complications [unspecific]
Cervicitis
Mandibular Prognathism
Narcolepsy
Neuroendocrine Tumors
Coloboma
Chromosome 5q Deletion Syndrome
Toxic Encephalopathy
Intellectual Disability
Leukemia, Myelogenous, Chronic, BCR-ABL Positive
Costello Syndrome
Colorectal Adenoma
Non-Sensory Diseases
Early-Stage Colon Carcinoma
Hemophilia A
Mitochondrial Metabolism Disease
Growth Disorders
Digeorge Syndrome
Aortic Insufficiency
Hypogonadism
Emphysema
Peritoneal Dialysis Failure
Disease of Metabolism
Aneurysm
Bronchiolitis Obliterans Syndrome
Carcinoma, Merkel Cell
Carcinoma, Gastrooesophageal
Neurofibromatosis type 2
Ovarian Disease
Pneumonia
Recurrent Wheezing
Bone Disease [unspecific]
Blindness
Atrioventricular Septal Defect
Preterm Labor
Chromosome 15q13.3 Microdeletion Syndrome
Holt-Oram Syndrome
Osteogenesis Imperfecta
Carcinoma, Thyroid, Anaplastic
Leukemia, Lymphoblastic, Acute, B-Cell
Gastric Cardia Adenocarcinoma
Acute Brucellosis
White Spot Syndrome Virus Infection
Hemoglobin Diseases
Cardiac Myocyte Injury
Breast Adenocarcinoma
Myelofibrosis
Persistent Fetal Circulation Syndrome
Cerebral Aneurysm
Osteoporosis, Postmenopausal
Breast Ductal Carcinoma
Carcinoma, Gingival
Human Cytomegalovirus Infection
Nasal Cavity Inverting Papilloma
Blood Coagulation Disorders
Early-Stage Colon Adenocarcinoma
Neuronal Apoptosis-Related Diseases
Retinal Vascular Disease
Alveolar Rhabdomyosarcoma
Heart Valve Disease
Lung Injury [unspecific]
Dental Enamel Hypoplasia
Hypohidrotic Ectodermal Dysplasia
Status Epilepticus
Salivary Gland Disease
Cone Dystrophy
Allergic Contact Dermatitis
Cornea Squamous Cell Carcinoma
Sciatic Nerve Injury
Pediatric Ependymoma
Diabetic Encephalopathy
Diabetic Polyneuropathy
Respiratory System Disease
Infectious Bursal Disease Virus
Monocytic Leukemia
Carcinoma, Pancreatic Ductal
Arteriovenous Malformations of the Brain
Becker Muscular Dystrophy
Muscular Dystrophy, Facioscapulohumeral
Bronchopneumonia
Rheumatic Myocarditis
Diabetic Peripheral Neuropathy
Carcinoma, Oropharyngeal
Fabry Disease
Subacute Sclerosing Panencephalitis
Lichen Planus
Cutaneous Lupus Erythematosus
Johne Disease
Small Intestine Carcinoma
Embryonal Testis Carcinoma
Non-Traumatic Osteonecrosis
Uterine Corpus Endometrial Carcinoma
Leiomyoma
Patau Syndrome
Fibrosarcoma
Hemangiosarcoma
Myositis Ossificans
Demyelinating Diseases
Cryptosporidium infection
Odontogenic Tumors
Oligodendroglioma
Pancreatic Diseases
Lymphoma, Extranodal NK-T-Cell
Osteopetrosis
Malignant Peripheral Nerve Sheath Tumor
Rhabdoid Cancer
Epithelioid Sarcoma
Melasma
Glioblastoma Mesenchymal Subtype
Fungal Keratitis
Inner Ear Inflammation
Varicocele
Anxiety
Hepatic Ischemia-Reperfusion Injury
Choroidal Neovascularization
Fever
Adenocarcinoma, Gastric-Esophageal Junction
Nephrolithiasis
Thrombocytopenia
Asthenozoospermia
Chromosome 22Q11.2 Deletion Syndrome, Distal
Borjeson-Forssman-Lehmann Syndrome
Somatotropinoma
Lynch Syndrome
Congenital Myasthenic Syndrome
Cardiac Myxoma
Follicular Atresia
Oral Submucous Fibrosis
Osteomyelitis
Congenital Microtia
Roberts Syndrome
Post-Traumatic Stress Disorder
Iron Metabolism Disease
Liver Transplant Rejection
Carcinoma, Gastric, Signet Ring Cell
Complex Regional Pain Syndrome
Sickle Cell Anemia
Essential Thrombocythemia
Myxoid Liposarcoma
Anaplastic Astrocytoma
Knee Osteoarthritis
Diabetic Cataract
Obstructive Sleep Apnea
Thyroid-Associated Ophthalmopathy
Ileus
Cardio-Renal Syndrome
Bone Cancer
hepatocellular carcinoma
Spinal Chordoma
Cartilage Disease [unspecific]
Kidney Osteogenic Sarcoma
Cleidocranial Dysplasia
Autosomal Dominant Polycystic Kidney Disease
Pineal Gland Cancer
Legg-Calve-Perthes Disease
Evans Syndrome
Cerebrovascular Disease
Angiomyolipoma
Sickle Cell Disease
Meningitis, Pneumococcal
Cor Pulmonale
Coronavirus Infections
Lymphocytic Choriomeningitis
Dengue Shock Syndrome
MALT Lymphoma
Congenital Hypothyroidism
Arterial Calcification of Infancy
Ocular Motility Disease
Idiopathic Scoliosis
Carcinoma, Head And Neck
Hemophilus Influenzae Infection
Hidradenitis Suppurativa
Visceral Leishmaniasis
Chronic Cerebral Hypoperfusion
Peri-Implantitis
Aniridia
Venous Thromboembolism
Diarrhea
Glomerulosclerosis
Rapidly Progressive Glomerulonephritis
Arteriovenous Malformation
Enteropathy
Mast Cell Neoplasm
Bladder Fibrosis
Mucosulfatidosis
Tauopathy
Pelvic Organ Prolapse
Primary Aldosteronism
Light-Induced Retinal Injury
Hemoglobinopathy
Burns
Hemophagocytic Lymphohistiocytosis
Uremic Neuropathy
Carcinoma, Vulvar
Hyperuricemia
Skin Injury
Mitochondrial Encephalomyopathy
Peritoneal Fibrosis
Uterine Leiomyosarcoma
Corneal Neovascularization
Uterine Carcinosarcoma
Intraductal Papillary Mucinous Neoplasms
Short Bowel Syndrome
Prostate Disease
Intestinal Barrier Dysfunction
Seizures
Gliosis
PTEN Hamartoma Tumor Tyndrome
MELAS Syndrome
Retinitis Pigmentosa
Lymphoma, Primary Effusion
Endotoxemia
Neuroma
Learned Helplessness
Mycosis Fungoides
Aortic Aneurysm, Thoracic
Allergic Rhinitis,Perennial
Prolactinoma
Squamous Cell Carcinoma, Sinonasal
Hereditary Hemorrhagic Telangiectasia
Cytomegalovirus Retinitis
Myositis
Fibromyalgia
Constriction, Pathologic
Cardiotoxicity
Cerebral Cavernous Malformations
Carcinoma, Adenoid Cystic
Endocrine Gland Neoplasms
Fibromatosis, Aggressive
Vasomotor Rhinitis
Alcoholic Cardiomyopathy
Ovarian Germ Cell Cancer
NUT Midline Carcinoma
Urinary System Cancer
Carcinosarcoma
Nevus
Frontotemporal Lobar Degeneration
Shock, Septic
Thyroid Lymphoma
Mycobacterium Avium Complex Disease
Stroke, Hemorrhagic
Carcinoma, Supraglottic
Uterine Corpus Serous Adenocarcinoma
Varicella
Acute Liver Failure
Pallister-Killian Syndrome
Multiple System Atrophy
Lymphoproliferative Disorders
Small Cell Carcinoma, Esophageal
Head And Neck Adenoid Cystic Carcinoma
Medulloepithelioma
Chronic Pancreatitis
Carcinoma, Renal Cell, Chromophobe
Necrotizing Enterocolitis
Uterine Corpus Myxoid Leiomyosarcoma
Neuroepithelial Tumors
Vogt-Koyanagi-Harada Disease
Silicosis
Balkan Nephropathy
Borna Disease
Polyangiitis
Reproductive System Disease
Guillain-Barre Syndrome
Porphyromonas Gingivalis
Lyme Disease
Adenocarcinoma, Sebaceous
Penis Carcinoma
Gestational Trophoblastic Disease
Thymoma
Sertoli Cell-Only Syndrome
Mastitis
Skin Hemangioma
African Swine Fever
Carcinoma, Mucoepidermoid
Vulvar Squamous Tumor
Mitral Valve Disease
Acute Peritonitis
Peritoneal Neoplasms
Parathyroid Carcinoma
Hearing Disorders
Ganglioglioma
Renal Oncocytoma
Smoke Inhalation Injury
Prader-Willi Syndrome
X-linked Alport Syndrome
Eclampsia
Nephrosclerosis
Niemann-Pick Disease, Type C
Carcinoma, Ehrlich Tumor
Gerstmann-Straussler-Scheinker Syndrome
Multiple Endocrine Neoplasia Type 1
Liver Diseases, Alcoholic
Seminoma
Esophagitis
Pancreatic Intraductal Papillary Mucinous Neoplasms
HIV-Associated Lipodystrophy
Osteonecrosis
Gastroduodenal Ulcer
Sebaceous Carcinoma
Gaucher Disease
Chronic Alcohol-Induced Alveolar Macrophage Dysfunction
Shock, Hemorrhagic
Proliferative Vitreoretinal Disease
Otitis Media
Chorioamnionitis
Adenosquamous Pancreas Carcinoma
Non Specific Chronic Endometritis
Adenocarcinoma, Ampullary
Placenta Cancer

## Sheet: the top 10 predicted results
miRNA	the top 10 predicted disease IDs
hsa-mir-93	39	31	17	137	12	42	177	89	63	52
hsa-let-7	46	22	40	2	78	37	137	178	58	255
hsa-let-7a	95	78	58	31	385	48	325	65	57	63
hsa-let-7a-1	95	78	58	31	385	325	48	65	57	63
hsa-let-7a-2	95	78	58	31	385	325	48	65	63	57
hsa-let-7a-3	95	78	58	31	385	325	48	65	57	63
hsa-let-7b	206	200	213	37	78	55	137	58	255	248
hsa-let-7c	66	95	206	200	213	224	37	55	58	255
hsa-let-7d	6	66	95	206	213	224	78	178	55	58
hsa-let-7e	66	62	95	206	46	200	224	78	137	213
hsa-let-7f	6	62	206	46	200	178	213	78	55	224
hsa-let-7f-1	6	62	206	46	200	224	55	213	78	178
hsa-let-7f-2	6	62	206	46	200	224	213	55	78	178
hsa-let-7g	206	40	213	37	78	224	55	255	58	248
hsa-let-7i	62	95	200	78	213	37	224	55	137	178
hsa-mir-1	95	39	213	137	178	255	248	31	251	54
hsa-mir-1-1	95	39	213	137	178	255	248	31	251	54
hsa-mir-1-2	95	39	213	137	178	255	31	248	251	54
hsa-mir-10	10	6	8	66	5	53	206	62	15	95
hsa-mir-100	95	2	37	178	251	385	170	325	177	64
hsa-mir-101	40	17	255	385	140	111	57	63	65	4
hsa-mir-101-1	40	17	255	385	140	111	57	65	63	70
hsa-mir-101-2	40	17	255	385	140	111	57	65	63	70
hsa-mir-103	8	53	15	95	36	206	200	22	17	2
hsa-mir-103-1	8	58	53	15	95	22	36	206	200	213
hsa-mir-103a	53	62	95	46	200	22	40	17	2	213
hsa-mir-103a-1	53	62	95	46	200	40	22	2	17	78
hsa-mir-103a-2	53	62	95	46	200	22	40	2	17	213
hsa-mir-103b	10	62	58	66	8	53	15	22	95	36
hsa-mir-103b-1	10	66	8	53	62	206	15	95	36	46
hsa-mir-103b-2	10	66	8	53	62	206	15	95	36	46
hsa-mir-105	66	6	53	62	206	15	36	46	39	200
hsa-mir-105-1	6	66	53	62	15	36	206	46	39	22
hsa-mir-105-2	6	66	53	62	15	36	206	46	39	22
hsa-mir-106	3	8	53	5	62	15	95	36	206	39
hsa-mir-106a	40	17	78	213	37	137	58	255	31	331
hsa-mir-106b	5	53	46	17	37	137	58	331	251	140
hsa-mir-107	46	22	17	78	224	137	178	248	150	331
hsa-mir-10a	6	15	36	200	22	40	2	224	37	178
hsa-mir-10b	62	17	213	224	37	178	248	331	54	64
hsa-mir-112	10	3	8	5	66	53	15	6	62	39
hsa-mir-1178	3	10	6	8	66	5	62	53	15	95
hsa-mir-1179	10	62	3	66	8	5	15	95	36	39
hsa-mir-1180	3	6	66	8	5	53	62	15	95	36
hsa-mir-1181	10	3	6	66	8	5	53	62	95	36
hsa-mir-1182	10	3	6	8	5	53	62	15	95	36
hsa-mir-1183	10	6	3	8	66	5	53	95	62	15
hsa-mir-1184	62	10	3	6	66	53	8	5	15	95
hsa-mir-1184-1	10	6	66	3	53	206	62	217	8	5
hsa-mir-1185	10	66	8	6	53	3	5	95	15	62
hsa-mir-1202	3	66	6	8	53	5	62	36	206	46
hsa-mir-1206	8	3	10	66	6	62	5	53	206	15
hsa-mir-1207	6	8	5	95	206	36	39	46	200	22
hsa-mir-122	15	46	2	213	55	137	178	58	255	150
hsa-mir-1224	3	6	66	53	62	15	36	206	46	39
hsa-mir-1225	10	66	6	8	53	5	206	15	95	62
hsa-mir-1226	10	3	66	6	8	53	62	15	95	36
hsa-mir-1227	10	3	6	66	8	53	5	15	36	46
hsa-mir-1228	6	62	206	15	95	36	46	39	40	22
hsa-mir-1229	10	3	66	8	5	62	53	15	95	36
hsa-mir-122a	3	6	66	8	5	53	62	95	15	36
hsa-mir-1231	3	6	8	66	5	53	62	15	36	206
hsa-mir-1233	10	3	6	8	53	62	66	5	15	36
hsa-mir-1233-1	3	10	6	53	8	36	62	66	15	5
hsa-mir-1233-2	3	10	6	53	8	36	62	66	15	5
hsa-mir-1234	3	6	8	5	53	62	15	95	36	206
hsa-mir-1236	3	5	6	66	8	53	62	15	95	36
hsa-mir-1237	10	3	6	8	66	53	5	36	62	15
hsa-mir-1238	10	3	66	6	8	53	62	15	95	36
hsa-mir-124	2	224	37	58	248	31	158	57	4	70
hsa-mir-124-1	2	224	37	58	248	31	57	158	4	70
hsa-mir-124-2	2	224	37	58	248	31	57	158	70	269
hsa-mir-124-3	2	224	37	58	248	31	57	158	70	269
hsa-mir-1244	5	10	3	66	6	8	53	15	62	36
hsa-mir-1245a	10	66	6	206	8	5	53	15	62	95
hsa-mir-1245b	10	66	6	206	8	5	53	15	62	95
hsa-mir-1246	66	8	5	62	15	95	46	200	22	2
hsa-mir-1247	10	3	6	66	53	5	15	95	36	22
hsa-mir-1248	10	66	6	206	5	53	62	15	95	36
hsa-mir-1249	3	6	66	8	53	5	15	62	95	206
hsa-mir-124a	10	66	8	5	62	15	206	40	2	17
hsa-mir-124a-1	10	66	206	8	5	15	62	40	2	17
hsa-mir-124a-2	10	8	66	206	5	62	15	40	17	2
hsa-mir-124a-3	10	8	66	206	5	62	15	40	17	2
hsa-mir-125	10	66	3	8	5	53	62	15	95	36
hsa-mir-1254	10	3	6	66	8	5	62	15	95	36
hsa-mir-1254-1	10	3	6	66	8	5	62	15	95	36
hsa-mir-1256	10	3	6	66	53	8	5	15	95	269
hsa-mir-1258	10	66	8	62	95	36	39	46	200	22
hsa-mir-125a	62	22	224	178	58	248	150	54	385	140
hsa-mir-125b	178	111	48	70	151	269	94	42	72	268
hsa-mir-125b-1	178	48	111	151	70	269	72	42	94	268
hsa-mir-125b-2	178	48	111	151	70	269	72	42	268	94
hsa-mir-126	248	150	251	54	385	64	170	1	73	135
hsa-mir-1260	10	3	66	6	8	53	15	5	22	95
hsa-mir-1260a	10	3	8	66	6	53	5	15	95	39
hsa-mir-1260b	3	66	8	53	5	15	95	36	206	39
hsa-mir-1261	3	10	6	8	66	5	62	53	15	95
hsa-mir-1264	10	3	8	6	53	66	15	62	5	95
hsa-mir-1265	10	3	8	6	53	66	62	36	5	95
hsa-mir-1266	10	6	8	5	53	206	15	62	95	36
hsa-mir-1267	10	3	66	6	5	53	62	95	15	36
hsa-mir-1268a	3	10	66	6	5	53	62	15	95	36
hsa-mir-1268b	10	3	66	6	5	53	62	95	15	36
hsa-mir-1269	3	6	66	8	5	53	62	95	15	36
hsa-mir-1269a	3	66	5	53	62	95	15	36	206	39
hsa-mir-126a	10	6	3	5	53	8	66	62	206	39
hsa-mir-127	36	39	40	224	137	37	255	150	54	385
hsa-mir-1270	10	3	66	6	8	5	53	36	15	46
hsa-mir-1271	3	8	62	5	95	36	206	200	40	22
hsa-mir-1273	10	3	6	8	66	5	62	53	15	206
hsa-mir-1273a	10	6	66	3	53	206	62	217	8	5
hsa-mir-1273c	10	3	66	8	53	5	62	95	36	15
hsa-mir-1273d	10	3	66	53	62	36	200	95	8	6
hsa-mir-1273g	10	3	66	8	5	62	53	95	36	39
hsa-mir-1274a	6	53	5	15	206	95	46	39	22	40
hsa-mir-1274b	10	66	6	8	53	5	206	15	95	62
hsa-mir-1275	66	8	53	5	62	95	15	206	36	39
hsa-mir-1276	10	480	3	8	6	53	15	66	62	36
hsa-mir-1277	10	3	8	6	53	15	66	62	36	5
hsa-mir-128	36	22	40	213	78	224	55	137	178	255
hsa-mir-128-1	36	22	40	213	78	178	55	137	224	255
hsa-mir-128-2	36	40	22	213	224	178	78	55	137	255
hsa-mir-1280	10	3	66	5	62	15	95	39	206	22
hsa-mir-1281	10	3	6	66	8	53	62	5	95	36
hsa-mir-1282	10	3	66	6	5	53	62	95	15	36
hsa-mir-1283	10	3	8	6	66	5	53	206	95	36
hsa-mir-1284	66	10	3	6	8	53	5	15	62	95
hsa-mir-1285	6	66	8	5	206	62	15	95	36	39
hsa-mir-1285-1	6	8	36	62	66	15	5	95	206	39
hsa-mir-1285-2	6	8	36	62	66	15	5	95	206	39
hsa-mir-1286	10	3	6	66	8	53	5	62	36	15
hsa-mir-1287	3	66	8	53	5	62	95	15	36	39
hsa-mir-1288	10	3	66	8	53	5	62	95	36	15
hsa-mir-128a	6	66	8	5	53	62	15	206	36	46
hsa-mir-128b	10	6	8	53	206	15	62	95	36	39
hsa-mir-129	62	36	39	17	2	178	224	58	37	248
hsa-mir-129-1	62	36	39	17	2	178	224	37	248	58
hsa-mir-129-2	62	36	39	2	17	178	224	37	58	248
hsa-mir-1290	66	8	5	15	95	36	206	39	46	200
hsa-mir-1291	10	3	6	53	66	62	36	5	15	95
hsa-mir-1292	10	3	66	8	53	5	62	95	36	15
hsa-mir-1293	10	3	8	15	5	6	53	206	62	17
hsa-mir-1294	10	6	200	62	39	95	111	226	702	131
hsa-mir-1295a	10	66	8	3	6	53	40	206	5	95
hsa-mir-1295b	10	3	66	8	53	5	62	95	36	15
hsa-mir-1296	66	3	8	53	5	15	95	206	36	46
hsa-mir-1297	3	66	8	62	53	15	95	206	46	39
hsa-mir-1298	10	3	66	6	8	53	15	62	36	95
hsa-mir-1299	3	62	6	66	8	53	5	95	36	206
hsa-mir-129b	5	10	3	66	6	8	53	15	62	95
hsa-mir-130	10	3	66	5	53	62	15	95	36	206
hsa-mir-1300	3	10	6	8	66	5	62	53	15	95
hsa-mir-1301	3	6	66	8	53	5	15	95	36	206
hsa-mir-1302-1	10	6	66	3	53	206	62	8	5	15
hsa-mir-1302-2	10	6	66	3	53	206	62	8	5	15
hsa-mir-1302-3	10	6	66	3	53	206	62	8	5	15
hsa-mir-1302-4	10	6	66	3	53	206	62	8	5	15
hsa-mir-1302-5	10	6	66	3	53	206	62	8	5	15
hsa-mir-1302-6	10	6	66	3	53	206	62	8	5	15
hsa-mir-1302-7	10	6	66	3	53	206	62	8	5	15
hsa-mir-1302-8	10	6	66	3	53	206	62	8	5	15
hsa-mir-1303	3	8	5	53	62	15	95	36	39	46
hsa-mir-1304	10	3	6	66	8	5	62	15	95	206
hsa-mir-1305	10	8	66	3	6	53	95	5	62	15
hsa-mir-1307	10	66	62	8	53	5	95	36	39	46
hsa-mir-1308	10	3	8	66	6	53	15	5	95	22
hsa-mir-130a	36	200	22	224	55	137	178	58	255	31
hsa-mir-130b	8	53	2	17	213	37	137	178	58	255
hsa-mir-132	22	17	78	224	55	137	255	58	150	140
hsa-mir-1322	10	3	66	6	8	53	5	62	36	15
hsa-mir-1323	10	66	6	8	53	206	15	62	95	36
hsa-mir-1324	10	3	66	8	6	62	5	53	15	95
hsa-mir-133	10	3	6	53	5	62	15	95	36	206
hsa-mir-133a	46	17	178	248	150	54	385	170	177	64
hsa-mir-133a-1	46	17	178	248	150	385	54	170	177	65
hsa-mir-133a-2	46	17	178	248	150	385	54	170	177	64
hsa-mir-133b	36	206	17	213	178	150	251	54	385	140
hsa-mir-134	8	2	17	213	78	224	55	37	137	58
hsa-mir-1343	5	10	53	3	66	6	8	62	95	15
hsa-mir-135	10	66	6	8	206	53	5	15	62	36
hsa-mir-135a	36	206	39	46	200	2	78	55	224	137
hsa-mir-135a-1	36	206	46	39	200	2	55	224	78	137
hsa-mir-135a-2	36	206	46	39	200	2	55	224	78	137
hsa-mir-135b	206	22	40	17	55	178	37	255	331	150
hsa-mir-136	3	66	6	8	62	36	206	46	39	200
hsa-mir-137	62	39	40	17	213	55	37	178	58	31
hsa-mir-138	66	40	17	255	248	31	331	158	325	64
hsa-mir-138-1	66	40	17	255	248	31	331	325	64	57
hsa-mir-138-2	66	40	17	255	248	31	331	325	64	57
hsa-mir-139	36	200	2	178	37	255	248	31	331	251
hsa-mir-140	62	36	39	46	22	40	17	224	55	37
hsa-mir-141	46	40	17	137	178	37	31	331	251	54
hsa-mir-142	62	78	178	255	248	251	385	111	140	325
hsa-mir-143	206	178	150	251	64	57	70	47	73	145
hsa-mir-144	15	95	206	39	40	17	2	213	224	55
hsa-mir-145	150	251	54	48	57	229	1	145	72	187
hsa-mir-145a	8	10	3	6	66	5	62	53	95	206
hsa-mir-146	8	62	15	36	95	206	39	46	200	40
hsa-mir-1468	3	6	66	8	5	53	62	95	15	36
hsa-mir-1469	10	66	6	206	8	5	53	15	62	95
hsa-mir-146a	95	200	255	251	385	140	67	73	72	268
hsa-mir-146b	40	2	213	37	224	178	58	255	248	150
hsa-mir-147	10	3	66	6	53	5	62	95	36	15
hsa-mir-1471	10	6	66	8	206	5	53	62	15	95
hsa-mir-147a	66	6	8	53	5	206	62	15	95	36
hsa-mir-147b	10	3	66	8	53	5	95	62	36	15
hsa-mir-148	10	3	6	8	5	15	62	95	206	46
hsa-mir-148a	224	37	137	178	58	31	150	251	385	111
hsa-mir-148b	8	62	95	206	46	200	22	40	2	17
hsa-mir-149	206	39	200	40	2	78	55	37	255	248
hsa-mir-15	10	66	6	5	206	15	95	36	39	200
hsa-mir-150	46	137	58	255	251	54	385	170	140	177
hsa-mir-151	6	66	8	5	53	62	95	36	39	200
hsa-mir-151a	6	5	95	39	200	40	17	2	213	78
hsa-mir-151b	10	6	8	5	15	206	36	95	46	39
hsa-mir-152	36	22	40	17	213	224	137	37	178	58
hsa-mir-153	206	22	40	2	17	224	78	37	55	137
hsa-mir-153-1	206	22	40	17	2	78	58	224	55	137
hsa-mir-153-2	206	22	40	2	17	37	78	224	55	137
hsa-mir-1538	10	3	66	6	5	53	62	95	15	36
hsa-mir-154	3	8	15	36	206	39	200	40	2	213
hsa-mir-155	248	385	325	67	73	272	72	28	86	116
hsa-mir-157	10	3	6	8	66	5	53	95	36	206
hsa-mir-15a	15	40	137	178	255	31	248	111	325	63
hsa-mir-15b	5	200	22	224	55	137	255	31	385	140
hsa-mir-16	37	385	140	158	325	135	269	12	42	272
hsa-mir-16-1	37	385	140	325	158	269	135	12	272	42
hsa-mir-16-2	37	385	140	325	158	269	135	272	12	42
hsa-mir-161	10	3	8	5	66	53	15	6	62	39
hsa-mir-17	170	177	158	229	135	145	160	12	269	13
hsa-mir-18	53	15	95	206	39	40	213	78	137	55
hsa-mir-181	3	10	66	6	8	5	53	62	15	95
hsa-mir-181a	39	78	37	224	55	178	248	54	111	140
hsa-mir-181a-1	39	78	224	37	55	178	248	54	158	325
hsa-mir-181a-2	39	78	224	37	55	178	248	54	111	325
hsa-mir-181b	36	22	40	255	248	54	385	170	48	177
hsa-mir-181b-1	36	40	22	255	248	385	54	48	170	57
hsa-mir-181b-2	36	22	40	255	248	385	54	48	170	57
hsa-mir-181c	6	53	15	95	206	36	22	2	213	224
hsa-mir-181d	3	6	66	8	53	5	36	206	22	40
hsa-mir-182	2	55	255	54	140	170	111	48	158	4
hsa-mir-1825	10	3	6	8	66	5	53	15	36	46
hsa-mir-1826	6	3	8	66	5	53	15	36	95	62
hsa-mir-1827	10	3	8	5	6	53	66	95	15	46
hsa-mir-183	40	2	17	37	255	31	150	54	111	64
hsa-mir-184	6	62	36	39	40	2	17	213	78	178
hsa-mir-185	39	46	200	40	2	17	213	178	37	137
hsa-mir-186	3	62	206	46	200	22	2	213	178	37
hsa-mir-187	8	95	206	36	39	46	200	22	40	2
hsa-mir-188	3	6	8	66	53	5	15	36	206	46
hsa-mir-189	10	3	66	8	6	5	53	15	62	36
hsa-mir-1897	10	3	15	53	66	8	6	5	62	95
hsa-mir-18a	22	137	31	248	331	111	170	140	158	63
hsa-mir-18b	53	62	15	206	46	39	200	22	17	213
hsa-mir-19	10	53	15	36	46	22	40	17	2	213
hsa-mir-190	10	3	6	66	62	5	53	15	95	36
hsa-mir-1908	10	3	66	8	6	53	62	5	95	15
hsa-mir-1909	10	6	3	8	66	95	5	53	62	15
hsa-mir-190a	66	8	5	53	15	206	95	36	46	200
hsa-mir-190b	66	6	8	53	62	15	95	36	46	39
hsa-mir-191	95	22	40	213	224	178	55	58	255	31
hsa-mir-1914	66	10	3	8	53	5	62	95	15	36
hsa-mir-1915	10	66	8	5	53	62	95	15	36	39
hsa-mir-191a	10	66	8	3	6	5	53	62	15	95
hsa-mir-192	36	206	46	17	213	137	255	31	150	251
hsa-mir-192-2	36	206	46	137	213	86	17	31	150	177
hsa-mir-193	10	6	5	53	206	15	62	95	36	39
hsa-mir-193a	39	40	2	213	55	37	137	58	255	248
hsa-mir-193b	5	200	40	2	78	213	224	137	178	255
hsa-mir-194	8	53	206	46	40	17	213	224	78	37
hsa-mir-194-1	8	53	206	46	40	78	17	213	224	37
hsa-mir-194-2	8	53	206	46	40	17	78	213	224	37
hsa-mir-195	224	137	255	248	31	331	385	140	158	64
hsa-mir-196	3	6	66	5	53	62	15	95	36	206
hsa-mir-196a	206	46	78	178	255	31	331	54	385	170
hsa-mir-196a-1	206	46	78	178	255	31	331	54	385	170
hsa-mir-196a-2	206	46	78	178	255	31	331	54	385	111
hsa-mir-196a2	10	3	66	95	6	8	5	53	62	15
hsa-mir-196b	10	36	206	22	40	78	37	224	55	137
hsa-mir-197	8	95	200	22	40	17	78	224	55	178
hsa-mir-1972	3	10	66	36	8	6	5	15	53	39
hsa-mir-1972-1	10	6	66	3	53	206	62	217	8	5
hsa-mir-1973	10	3	6	66	8	53	15	62	36	95
hsa-mir-1974	10	3	62	8	6	66	15	5	53	39
hsa-mir-1976	10	3	8	66	6	206	5	53	15	95
hsa-mir-198	15	95	206	36	40	22	2	17	224	213
hsa-mir-199	3	66	8	5	53	62	95	36	206	39
hsa-mir-199a	46	2	17	213	55	137	178	31	331	150
hsa-mir-199a-1	46	2	17	213	55	137	178	31	331	150
hsa-mir-199a-2	46	2	17	213	55	137	178	31	331	150
hsa-mir-199b	62	95	36	46	200	2	213	55	37	178
hsa-mir-19a	53	213	37	178	248	150	251	54	170	140
hsa-mir-19b	39	213	55	78	178	150	251	54	140	170
hsa-mir-19b-1	39	78	213	55	178	150	54	251	170	140
hsa-mir-19b-2	39	78	213	178	55	150	54	251	170	57
hsa-mir-20	6	66	8	5	53	206	62	15	95	36
hsa-mir-200	36	40	2	213	55	58	255	31	150	331
hsa-mir-200C	55	17	213	37	31	385	331	64	325	4
hsa-mir-200a	46	200	40	17	31	331	140	111	64	325
hsa-mir-200b	40	17	31	331	54	385	158	111	325	64
hsa-mir-200c	17	213	55	37	31	331	385	325	64	65
hsa-mir-202	53	62	15	95	36	46	40	22	2	17
hsa-mir-203	40	37	31	54	140	111	177	65	63	151
hsa-mir-203a	6	8	53	36	95	46	39	200	40	17
hsa-mir-204	5	15	213	224	55	37	58	31	150	54
hsa-mir-205	17	255	248	331	251	54	140	111	48	325
hsa-mir-206	95	2	17	224	55	58	251	385	140	111
hsa-mir-208	3	6	66	53	5	15	95	36	206	46
hsa-mir-208a	8	53	62	15	95	206	36	39	200	22
hsa-mir-208b	3	66	6	8	53	5	62	15	95	36
hsa-mir-20a	40	178	248	170	140	177	229	145	135	160
hsa-mir-20b	5	39	200	22	2	17	55	178	137	255
hsa-mir-21	187	28	478	390	307	25	191	7	44	131
hsa-mir-210	37	255	54	170	64	325	65	151	70	135
hsa-mir-211	3	66	53	5	62	15	206	46	200	22
hsa-mir-2110	3	66	8	53	5	62	95	15	36	206
hsa-mir-2116	3	6	66	8	5	53	62	95	15	36
hsa-mir-212	6	8	95	36	22	2	17	78	224	55
hsa-mir-214	46	22	2	17	255	31	150	331	54	385
hsa-mir-215	53	62	46	78	55	37	137	255	31	150
hsa-mir-216	3	66	5	53	62	15	95	36	206	46
hsa-mir-216a	3	6	66	8	53	62	15	95	206	46
hsa-mir-216b	66	8	62	15	36	46	200	17	2	224
hsa-mir-217	3	8	53	62	15	95	46	40	2	17
hsa-mir-218	206	37	248	31	331	251	54	111	158	170
hsa-mir-218-1	206	37	248	31	331	251	54	170	111	158
hsa-mir-218-2	206	37	248	31	331	251	54	170	111	64
hsa-mir-219	62	206	39	200	40	2	213	178	37	78
hsa-mir-219-1	62	206	39	200	40	2	213	178	78	37
hsa-mir-219-2	62	206	200	39	40	78	2	213	31	37
hsa-mir-22	95	206	78	224	55	178	58	150	54	385
hsa-mir-220a	10	8	66	3	6	53	95	5	62	15
hsa-mir-221	213	55	178	248	54	170	158	63	57	70
hsa-mir-222	200	224	55	177	158	63	4	70	47	160
hsa-mir-223	22	224	58	248	150	251	54	385	48	65
hsa-mir-224	206	40	224	37	31	150	331	54	385	170
hsa-mir-2278	3	10	6	53	8	62	66	36	5	15
hsa-mir-23	10	3	5	8	6	53	15	66	62	206
hsa-mir-2355	10	66	6	206	8	5	53	15	62	95
hsa-mir-23a	46	22	213	58	255	331	54	385	48	158
hsa-mir-23b	5	200	224	178	150	251	54	385	111	158
hsa-mir-23c	3	6	66	53	8	5	15	95	206	46
hsa-mir-24	22	213	137	55	248	54	385	325	177	158
hsa-mir-24-1	22	213	137	55	248	54	385	325	177	158
hsa-mir-24-2	22	213	55	137	248	54	385	325	177	158
hsa-mir-25	22	78	37	58	255	31	150	54	140	170
hsa-mir-26	3	6	66	53	62	15	95	36	206	46
hsa-mir-2682	3	6	5	10	66	8	39	53	15	62
hsa-mir-26a	2	137	58	255	150	251	385	111	140	325
hsa-mir-26a-1	2	137	58	255	150	251	385	111	140	325
hsa-mir-26a-2	2	137	58	255	150	251	385	111	140	325
hsa-mir-26b	15	46	17	2	137	58	255	331	150	251
hsa-mir-27	10	3	6	66	8	62	53	5	15	36
hsa-mir-27a	36	255	248	31	331	150	385	111	48	64
hsa-mir-27b	200	22	40	2	224	55	178	248	251	54
hsa-mir-28	3	5	53	62	15	95	36	206	39	46
hsa-mir-2861	10	3	66	8	62	6	5	53	95	15
hsa-mir-29	6	36	206	46	2	213	224	55	178	137
hsa-mir-2909	10	3	6	5	66	53	8	62	15	36
hsa-mir-294	10	6	78	3	62	58	66	8	5	53
hsa-mir-296	6	5	206	200	22	17	78	37	224	178
hsa-mir-297	10	62	3	66	8	53	5	95	15	36
hsa-mir-298	66	6	8	206	5	53	15	62	95	36
hsa-mir-299	66	6	53	15	95	206	36	39	200	22
hsa-mir-299a	10	3	8	40	5	331	95	53	6	66
hsa-mir-29a	22	55	58	251	111	48	140	325	158	47
hsa-mir-29b	55	325	158	177	4	151	229	67	269	135
hsa-mir-29b-1	55	325	158	177	4	229	151	269	145	67
hsa-mir-29b-2	55	325	158	177	4	269	151	229	145	67
hsa-mir-29c	36	40	2	17	213	37	248	331	385	140
hsa-mir-3	10	3	66	6	8	53	5	62	95	36
hsa-mir-30	3	10	66	6	5	53	62	15	36	46
hsa-mir-300	3	6	53	62	36	39	46	206	22	78
hsa-mir-3007a	10	6	3	62	58	66	8	5	53	15
hsa-mir-301	10	3	6	8	66	5	62	15	95	36
hsa-mir-301a	53	15	95	46	22	40	2	17	213	37
hsa-mir-301b	10	6	66	53	15	95	46	200	22	40
hsa-mir-302	66	3	6	5	53	62	15	95	36	206
hsa-mir-302a	10	53	5	206	39	22	2	78	17	213
hsa-mir-302b	6	5	62	206	39	17	213	178	37	78
hsa-mir-302c	53	5	62	206	39	200	2	17	213	55
hsa-mir-302d	6	53	5	62	206	39	200	22	40	2
hsa-mir-302e	10	3	6	5	53	62	15	95	36	206
hsa-mir-302f	10	6	53	5	206	62	15	95	36	39
hsa-mir-3065	3	10	6	53	8	36	62	66	15	5
hsa-mir-3074	8	10	5	3	6	66	53	62	95	206
hsa-mir-3098	10	3	8	66	40	6	95	62	53	5
hsa-mir-30a	39	17	213	224	58	331	54	111	140	48
hsa-mir-30b	62	17	224	55	58	255	248	150	251	54
hsa-mir-30c	200	213	78	224	55	137	58	255	150	331
hsa-mir-30c-1	200	213	78	224	55	137	58	255	331	150
hsa-mir-30c-2	200	213	78	224	55	137	58	255	331	150
hsa-mir-30d	66	95	206	39	46	200	17	213	78	137
hsa-mir-30e	6	62	39	200	22	2	17	213	178	55
hsa-mir-31	200	22	40	17	78	37	251	385	111	64
hsa-mir-3117	3	6	66	8	5	53	62	95	15	36
hsa-mir-3120	62	10	3	6	66	53	8	5	15	95
hsa-mir-3126	3	6	66	8	5	53	62	95	15	36
hsa-mir-3127	3	6	66	8	5	62	15	95	36	206
hsa-mir-3130	10	53	5	66	15	200	46	206	39	213
hsa-mir-3130-1	10	66	6	206	8	5	53	15	62	95
hsa-mir-3130-2	10	66	6	206	8	5	53	15	62	95
hsa-mir-3131	3	6	66	8	5	53	62	95	15	36
hsa-mir-3138	10	3	66	8	6	95	36	5	53	15
hsa-mir-3142	10	3	66	8	53	5	62	95	36	15
hsa-mir-3144	3	6	66	8	5	53	62	95	15	36
hsa-mir-3148	10	3	6	66	5	62	53	95	206	15
hsa-mir-3149	62	10	3	6	66	8	53	5	15	95
hsa-mir-3151	8	10	3	66	6	53	5	62	95	15
hsa-mir-3156	10	66	3	6	8	53	5	62	15	95
hsa-mir-3158	10	3	66	6	5	53	62	95	15	36
hsa-mir-3162	10	3	6	66	53	8	5	15	46	39
hsa-mir-3163	10	8	66	3	6	53	95	5	62	15
hsa-mir-3171	10	6	3	62	66	8	5	58	53	15
hsa-mir-3172	8	150	36	10	5	3	53	6	95	15
hsa-mir-3175	10	3	66	6	5	53	62	15	95	36
hsa-mir-3176	10	3	6	66	53	8	5	15	95	269
hsa-mir-3177	10	3	66	6	5	53	62	95	15	36
hsa-mir-3178	3	66	6	8	5	53	62	15	95	36
hsa-mir-3179-1	10	66	53	3	46	95	6	200	36	8
hsa-mir-3179-2	10	66	53	3	46	95	6	200	36	8
hsa-mir-3179-3	10	66	53	3	46	95	6	200	36	8
hsa-mir-3182	10	3	66	8	53	5	62	95	36	15
hsa-mir-3185	8	10	3	6	66	5	53	36	46	62
hsa-mir-3186	10	66	6	206	8	5	53	15	62	95
hsa-mir-3189	62	10	3	6	66	53	5	15	95	36
hsa-mir-3196	10	66	6	8	206	5	53	62	15	95
hsa-mir-32	15	206	36	22	17	213	224	178	55	37
hsa-mir-320	6	8	206	46	39	22	2	17	213	55
hsa-mir-3200	10	66	6	206	8	5	53	15	62	95
hsa-mir-3201	10	3	6	5	8	66	53	62	46	15
hsa-mir-320a	5	39	2	17	224	55	178	58	137	248
hsa-mir-320b	66	8	53	5	62	15	95	36	39	46
hsa-mir-320b-1	66	8	53	5	62	15	36	95	39	46
hsa-mir-320b-2	66	8	53	5	62	15	36	95	39	46
hsa-mir-320c	66	5	62	53	206	15	95	36	46	22
hsa-mir-320c-1	66	5	53	206	62	95	15	36	46	200
hsa-mir-320c-2	66	53	5	206	62	95	15	36	46	200
hsa-mir-320d	66	6	8	53	5	206	15	62	36	39
hsa-mir-320d-1	6	66	8	5	53	206	62	15	36	39
hsa-mir-320d-2	6	66	8	206	5	53	15	62	36	39
hsa-mir-320e	66	8	5	53	62	206	95	15	36	39
hsa-mir-322	3	10	66	6	8	5	53	15	62	95
hsa-mir-323	10	3	66	6	53	5	15	46	36	39
hsa-mir-323a	10	3	66	6	53	5	62	95	15	36
hsa-mir-323b	3	6	8	66	5	53	62	95	15	36
hsa-mir-324	66	8	53	15	36	39	46	200	22	40
hsa-mir-325	3	6	66	8	5	62	95	15	36	206
hsa-mir-326	62	15	36	206	39	40	22	213	55	224
hsa-mir-328	8	62	15	39	22	78	213	224	55	37
hsa-mir-329	10	3	8	6	53	5	15	62	36	206
hsa-mir-329-1	10	3	8	53	6	62	5	36	15	39
hsa-mir-329-2	10	3	8	53	6	62	5	36	15	39
hsa-mir-33	10	3	6	66	8	53	5	62	15	95
hsa-mir-330	3	66	95	200	22	213	55	78	178	37
hsa-mir-331	53	15	95	36	39	200	22	40	2	224
hsa-mir-335	53	36	46	40	224	37	178	137	58	31
hsa-mir-337	10	3	8	5	62	15	95	36	39	206
hsa-mir-338	8	62	206	46	200	22	40	17	2	78
hsa-mir-339	10	66	8	53	5	95	206	39	200	17
hsa-mir-33a	66	8	62	15	206	39	46	22	40	17
hsa-mir-33b	8	62	95	206	39	46	22	40	2	17
hsa-mir-34	10	15	95	36	46	200	17	78	2	213
hsa-mir-340	8	15	39	22	2	17	213	224	55	37
hsa-mir-342	15	200	22	2	224	78	37	137	55	255
hsa-mir-345	66	8	5	15	95	206	36	46	200	22
hsa-mir-346	3	66	6	8	53	62	15	95	36	46
hsa-mir-34a	248	48	151	160	67	145	12	269	13	261
hsa-mir-34b	95	46	2	213	37	137	178	31	150	331
hsa-mir-34c	95	206	2	78	213	137	31	331	251	111
hsa-mir-350	5	10	3	66	6	8	53	15	62	95
hsa-mir-352	10	8	3	36	6	95	5	15	66	2
hsa-mir-355	10	3	66	40	137	15	17	196	67	62
hsa-mir-355p	3	10	6	66	8	5	53	206	40	62
hsa-mir-3591	3	10	8	6	66	206	36	55	17	78
hsa-mir-3607	3	6	66	53	8	5	15	95	269	46
hsa-mir-361	3	8	15	46	39	200	22	40	2	224
hsa-mir-3610	10	3	66	8	5	206	6	53	40	15
hsa-mir-3611	10	3	6	5	8	66	53	62	46	15
hsa-mir-3613	3	10	66	6	8	5	53	62	15	95
hsa-mir-3614	10	3	53	62	66	6	5	15	95	8
hsa-mir-3619	62	10	3	6	66	8	5	15	95	206
hsa-mir-362	3	8	53	62	15	95	206	39	46	200
hsa-mir-3620	6	95	66	3	206	10	8	62	15	36
hsa-mir-3622a	10	3	66	8	53	5	62	95	36	15
hsa-mir-3622b	62	10	3	6	66	8	53	5	15	46
hsa-mir-363	8	53	5	62	36	46	39	200	40	17
hsa-mir-3646	10	6	66	8	206	5	53	15	62	95
hsa-mir-3648	10	66	6	206	5	53	15	62	95	36
hsa-mir-365	3	5	15	46	22	17	2	213	224	37
hsa-mir-365-1	3	5	15	46	22	2	78	224	55	17
hsa-mir-365-2	3	5	15	46	22	2	17	78	224	55
hsa-mir-3653	10	66	3	6	8	53	5	62	15	95
hsa-mir-3654	10	3	6	66	53	8	5	15	95	269
hsa-mir-3656	10	3	66	6	5	53	62	95	15	36
hsa-mir-3658	10	6	78	3	62	58	66	8	5	53
hsa-mir-365a	6	66	8	53	15	62	95	206	46	39
hsa-mir-365b	6	66	8	53	15	62	95	206	46	39
hsa-mir-3662	10	3	66	6	8	53	15	62	95	36
hsa-mir-3663	10	3	66	6	8	53	15	5	95	22
hsa-mir-3664	3	6	66	8	5	53	62	95	15	36
hsa-mir-3666	10	3	66	8	5	62	15	95	206	36
hsa-mir-367	5	62	206	39	200	17	2	78	213	224
hsa-mir-3673	10	3	6	66	53	8	5	15	95	269
hsa-mir-3676	10	3	6	8	66	5	62	53	15	95
hsa-mir-3677	62	10	3	6	66	53	8	5	15	95
hsa-mir-3682	62	10	3	6	66	53	8	5	15	95
hsa-mir-3686	10	3	6	5	8	66	53	62	46	15
hsa-mir-3687	10	66	6	206	5	53	15	62	95	36
hsa-mir-3689d	62	10	3	6	66	53	8	5	15	95
hsa-mir-369	3	66	8	5	53	62	15	95	36	206
hsa-mir-370	5	36	206	39	46	22	40	2	213	78
hsa-mir-371	3	66	53	5	95	15	36	206	39	46
hsa-mir-371a	10	3	6	53	5	62	15	36	46	206
hsa-mir-371b	10	3	66	8	6	62	53	5	15	95
hsa-mir-372	62	15	36	206	39	46	200	78	17	2
hsa-mir-373	206	46	200	22	2	17	37	58	255	31
hsa-mir-374a	6	62	15	95	36	46	39	40	22	17
hsa-mir-374b	10	8	53	5	62	95	39	46	22	200
hsa-mir-375	22	78	224	31	331	170	111	325	48	64
hsa-mir-376	10	66	6	8	53	5	62	206	36	39
hsa-mir-376a	66	95	206	36	200	22	40	2	17	224
hsa-mir-376a-1	66	95	36	206	200	40	22	17	2	213
hsa-mir-376a-2	66	95	36	206	200	40	22	17	2	213
hsa-mir-376b	10	3	6	66	8	5	53	15	39	46
hsa-mir-376c	10	6	8	53	5	95	206	36	39	46
hsa-mir-377	6	8	15	95	206	36	39	22	2	224
hsa-mir-378	206	213	78	55	224	37	58	248	150	331
hsa-mir-378a	5	15	95	206	39	46	200	40	78	17
hsa-mir-378b	10	3	6	8	53	66	5	15	36	95
hsa-mir-378c	10	3	6	8	53	66	5	15	36	95
hsa-mir-378d-1	10	3	6	8	53	66	15	36	95	206
hsa-mir-378d-2	10	3	6	8	53	66	15	36	95	206
hsa-mir-378e	10	3	6	8	53	66	5	15	36	95
hsa-mir-378f	10	3	6	8	53	66	5	15	36	95
hsa-mir-378g	10	3	6	66	53	5	15	36	95	206
hsa-mir-378h	10	3	6	8	53	66	5	15	36	95
hsa-mir-378i	10	3	6	8	66	53	5	15	36	95
hsa-mir-379	6	66	8	5	62	15	95	206	36	46
hsa-mir-380	10	3	66	6	5	62	53	95	15	36
hsa-mir-381	66	6	36	39	17	2	55	37	78	178
hsa-mir-382	10	3	66	62	5	95	36	206	39	46
hsa-mir-383	10	66	5	62	206	46	39	200	22	17
hsa-mir-384	3	6	66	53	5	62	15	36	46	39
hsa-mir-3908	3	10	66	6	8	5	53	15	62	95
hsa-mir-3909	10	40	3	8	66	15	5	6	53	95
hsa-mir-3913	10	3	8	66	6	206	5	53	15	95
hsa-mir-3915	10	3	6	66	53	8	5	15	95	46
hsa-mir-3923	10	66	6	206	8	5	53	15	62	95
hsa-mir-3925	10	3	6	8	66	5	95	53	206	36
hsa-mir-3926	10	3	6	8	66	5	95	53	206	36
hsa-mir-3928	10	3	66	53	6	8	5	62	95	15
hsa-mir-3940	10	3	6	66	8	5	62	15	95	206
hsa-mir-3945	150	10	3	66	8	5	206	6	53	40
hsa-mir-3960	10	3	66	6	8	53	5	15	62	95
hsa-mir-3976	3	10	6	8	66	5	62	53	15	95
hsa-mir-409	8	5	95	36	39	46	22	40	2	213
hsa-mir-410	8	53	62	15	36	46	40	22	2	17
hsa-mir-411	66	6	8	62	95	36	46	39	40	22
hsa-mir-412	10	3	66	6	8	53	15	62	95	36
hsa-mir-421	6	5	62	95	15	36	46	39	40	22
hsa-mir-422a	3	8	5	62	15	206	46	39	40	22
hsa-mir-422b	10	3	6	66	8	53	5	62	95	36
hsa-mir-423	53	62	15	36	39	200	22	2	17	213
hsa-mir-423-5p	53	36	15	62	39	22	200	17	2	31
hsa-mir-424	66	5	15	39	46	200	78	224	178	37
hsa-mir-425	53	5	15	36	200	2	213	224	55	58
hsa-mir-4257	10	66	6	206	8	5	53	15	62	95
hsa-mir-4258	3	10	66	6	8	5	53	15	62	95
hsa-mir-4262	3	10	66	6	8	5	53	15	62	95
hsa-mir-4268	10	3	6	5	8	66	53	62	46	15
hsa-mir-4270	3	62	66	6	8	95	53	5	39	206
hsa-mir-4271	66	3	10	53	8	15	5	62	6	206
hsa-mir-4279	10	3	6	5	66	8	53	62	206	15
hsa-mir-4281	10	3	66	6	8	53	15	5	22	95
hsa-mir-4282	10	3	66	8	53	5	62	95	36	15
hsa-mir-4284	10	8	66	3	6	53	95	5	62	15
hsa-mir-4286	10	3	66	8	53	62	15	95	206	39
hsa-mir-429	5	17	55	178	37	248	31	150	331	54
hsa-mir-4290	10	3	6	5	8	66	53	62	46	15
hsa-mir-4291	10	3	66	6	8	53	15	5	22	95
hsa-mir-4293	10	3	6	66	8	5	62	15	95	206
hsa-mir-4294	206	10	3	8	39	6	66	53	5	15
hsa-mir-4295	3	8	10	66	53	6	15	5	46	95
hsa-mir-4298	3	10	66	6	8	5	53	15	62	95
hsa-mir-4301	10	3	66	8	53	5	62	95	36	15
hsa-mir-4306	10	6	66	8	5	206	53	62	15	95
hsa-mir-431	3	66	8	53	5	62	95	15	36	206
hsa-mir-4317	10	3	6	8	15	5	22	95	62	46
hsa-mir-432	3	66	6	8	53	5	62	95	206	46
hsa-mir-4324	10	3	66	6	8	53	15	5	22	95
hsa-mir-433	3	6	8	53	5	95	36	206	46	39
hsa-mir-43c	10	66	3	6	8	5	53	62	15	36
hsa-mir-4417	3	6	66	8	5	53	206	62	15	95
hsa-mir-4423	10	3	66	6	53	8	15	62	36	206
hsa-mir-4429	10	6	3	5	8	39	66	62	95	206
hsa-mir-4436b-1	10	3	66	206	15	6	5	30	8	53
hsa-mir-4436b-2	10	3	66	206	15	6	5	30	8	53
hsa-mir-4443	3	10	66	6	8	5	53	15	62	95
hsa-mir-4446	10	3	8	66	5	46	6	62	53	39
hsa-mir-4447	8	5	10	66	3	6	53	36	62	95
hsa-mir-4448	5	10	8	3	6	53	66	62	178	37
hsa-mir-4449	10	6	3	66	5	8	15	62	39	206
hsa-mir-4454	10	6	3	62	58	66	8	5	53	15
hsa-mir-4455	3	10	6	8	5	62	53	15	95	206
hsa-mir-4458	3	6	66	8	5	53	62	95	15	36
hsa-mir-4466	10	3	66	6	5	53	62	95	15	36
hsa-mir-4467	10	3	8	5	66	53	15	6	62	39
hsa-mir-4469	62	10	3	6	66	53	8	5	15	95
hsa-mir-4476	206	10	3	8	39	6	66	53	5	15
hsa-mir-4478	10	3	66	8	53	5	62	95	36	15
hsa-mir-448	6	8	53	5	62	95	206	36	39	46
hsa-mir-4480	10	3	6	8	206	66	5	53	22	15
hsa-mir-4487	10	3	66	6	8	53	5	15	95	62
hsa-mir-4488	5	3	10	8	6	66	206	36	55	17
hsa-mir-4489	10	66	3	8	6	53	5	15	62	36
hsa-mir-449	62	10	3	6	66	8	5	53	15	39
hsa-mir-4496	10	3	6	8	53	5	15	62	95	36
hsa-mir-449a	6	36	39	22	40	17	213	224	37	137
hsa-mir-449b	3	5	95	36	39	46	200	22	40	2
hsa-mir-449c	10	3	6	8	53	5	15	62	95	36
hsa-mir-450	10	3	66	6	8	53	15	62	95	36
hsa-mir-4500	10	3	66	6	8	53	15	62	95	36
hsa-mir-4505	3	10	8	66	5	53	6	62	15	95
hsa-mir-450a	6	66	5	53	62	15	36	95	39	46
hsa-mir-450a-1	6	66	5	53	206	62	15	95	36	39
hsa-mir-450a-2	6	66	5	53	206	62	15	95	36	39
hsa-mir-450b	6	66	8	5	53	206	62	15	95	36
hsa-mir-451	36	39	40	2	213	224	55	37	137	58
hsa-mir-4513	10	6	3	66	53	5	62	8	15	206
hsa-mir-4516	10	3	6	66	53	8	5	15	95	269
hsa-mir-4518	62	10	3	6	66	53	8	5	15	95
hsa-mir-451a	62	15	200	17	2	213	224	55	78	137
hsa-mir-451b	10	3	6	8	66	5	62	15	95	206
hsa-mir-452	66	5	15	95	39	200	78	17	2	213
hsa-mir-4521	10	66	6	206	8	5	53	15	62	95
hsa-mir-453	10	66	6	206	8	5	53	15	62	95
hsa-mir-4530	10	3	8	39	6	66	53	5	15	95
hsa-mir-4532	10	3	6	8	62	66	95	53	5	36
hsa-mir-4534	10	3	66	6	53	8	15	5	95	36
hsa-mir-454	10	3	66	8	5	62	36	206	39	46
hsa-mir-455	3	53	62	5	15	39	200	40	17	213
hsa-mir-463	10	53	3	8	66	62	6	5	95	36
hsa-mir-4634	10	66	6	8	206	5	53	95	15	62
hsa-mir-4639	10	3	66	53	62	36	200	95	8	6
hsa-mir-4644	3	10	6	66	8	5	53	62	15	95
hsa-mir-4650	3	10	6	8	66	5	62	53	15	95
hsa-mir-466	10	3	66	53	8	5	62	95	46	15
hsa-mir-4661	10	3	66	6	8	5	53	36	15	46
hsa-mir-4666a	3	10	6	66	8	5	53	206	40	62
hsa-mir-467	10	66	6	206	8	5	53	15	62	95
hsa-mir-4672	10	8	5	46	66	15	3	40	6	408
hsa-mir-467a	10	3	66	6	8	15	206	39	36	5
hsa-mir-467d	10	3	8	66	40	6	95	62	53	5
hsa-mir-4687	10	3	66	6	53	8	15	5	95	36
hsa-mir-4697	10	3	8	6	53	5	15	62	95	206
hsa-mir-4701	10	3	6	5	8	66	53	62	46	15
hsa-mir-4706	10	3	66	6	8	53	15	5	22	95
hsa-mir-4717	10	8	3	6	66	5	62	53	95	15
hsa-mir-4721	6	95	66	3	206	10	8	62	15	36
hsa-mir-4723	10	3	6	66	53	8	5	15	95	269
hsa-mir-4728	10	66	6	5	53	62	15	95	36	39
hsa-mir-4731	10	3	66	6	8	53	15	5	22	95
hsa-mir-4732	10	3	6	53	5	62	15	95	36	206
hsa-mir-4736	10	3	6	53	8	66	5	95	62	46
hsa-mir-4739	10	3	8	6	53	5	62	15	95	36
hsa-mir-4753	354	5	46	10	3	66	53	62	8	206
hsa-mir-4758	10	3	6	8	53	5	15	62	95	36
hsa-mir-4764	10	3	6	8	66	5	95	53	206	36
hsa-mir-4772	10	6	3	62	53	66	5	8	206	15
hsa-mir-4775	10	3	66	8	53	5	62	95	36	15
hsa-mir-4778	10	3	62	66	6	8	95	53	5	39
hsa-mir-4782	10	3	6	66	8	5	62	15	95	206
hsa-mir-4792	8	10	3	6	66	15	5	53	95	62
hsa-mir-4793	10	6	3	62	66	53	5	200	8	46
hsa-mir-483	3	66	5	15	36	206	46	200	40	22
hsa-mir-484	8	53	5	15	95	206	46	200	40	2
hsa-mir-485	66	8	95	36	39	46	200	22	40	2
hsa-mir-486	95	22	40	17	213	224	78	55	137	178
hsa-mir-487a	10	3	8	6	53	15	66	62	36	5
hsa-mir-487b	10	3	8	53	15	95	36	206	39	46
hsa-mir-488	10	6	8	53	5	95	46	39	22	40
hsa-mir-489	66	8	5	62	95	36	39	46	200	40
hsa-mir-490	3	66	53	62	95	36	206	39	46	22
hsa-mir-491	53	5	15	36	206	39	40	22	2	17
hsa-mir-492	66	8	5	53	62	206	95	15	36	39
hsa-mir-493	6	66	53	15	95	206	46	39	22	200
hsa-mir-494	6	36	200	22	2	78	37	150	331	251
hsa-mir-495	10	6	15	36	206	46	39	200	40	17
hsa-mir-496	10	66	6	8	206	5	53	62	15	95
hsa-mir-497	36	206	46	22	2	17	224	55	37	137
hsa-mir-498	3	66	53	62	95	36	39	46	200	22
hsa-mir-499	15	95	36	46	39	200	22	17	2	213
hsa-mir-499a	66	8	62	36	206	39	46	200	22	2
hsa-mir-499b	3	6	66	8	53	62	15	95	36	206
hsa-mir-500	3	6	8	62	15	95	36	206	46	39
hsa-mir-5004	10	3	6	66	53	8	5	15	95	269
hsa-mir-500a	3	6	66	5	62	15	95	36	206	39
hsa-mir-500b	3	6	66	8	5	53	62	95	15	36
hsa-mir-501	3	53	5	15	62	206	46	40	22	39
hsa-mir-5010	10	3	8	5	66	53	15	6	62	39
hsa-mir-502	66	8	5	95	36	206	39	46	200	40
hsa-mir-503	15	95	36	39	22	40	2	17	224	55
hsa-mir-504	3	6	53	62	15	36	206	200	39	40
hsa-mir-505	8	5	53	62	15	206	95	36	200	40
hsa-mir-506	8	53	62	206	200	22	40	17	55	78
hsa-mir-507	10	3	66	6	53	5	15	95	62	22
hsa-mir-508	3	6	8	53	5	15	62	46	39	200
hsa-mir-509	66	5	62	95	206	39	46	200	40	2
hsa-mir-509-1	66	5	62	95	206	46	39	200	40	2
hsa-mir-509-2	66	5	62	95	206	46	39	200	40	2
hsa-mir-509-3	66	5	62	95	206	46	39	200	40	2
hsa-mir-5096	10	66	3	8	6	53	5	15	62	36
hsa-mir-510	10	6	66	53	5	15	62	206	95	39
hsa-mir-5100	10	3	66	6	8	53	62	15	36	95
hsa-mir-511	3	6	66	53	62	15	95	36	206	46
hsa-mir-512	3	6	8	62	15	95	36	206	46	39
hsa-mir-512-1	3	6	8	62	15	95	36	206	46	22
hsa-mir-512-2	3	6	8	62	15	95	36	46	206	39
hsa-mir-513	10	3	6	66	8	5	62	53	15	206
hsa-mir-513a	10	6	8	15	53	39	62	95	40	22
hsa-mir-513a-1	10	6	8	53	15	62	206	95	39	46
hsa-mir-513a-2	10	6	8	53	15	62	206	95	39	46
hsa-mir-513b	10	3	8	6	53	5	15	62	95	46
hsa-mir-513c	3	6	8	53	5	15	95	206	39	200
hsa-mir-514	10	3	66	6	8	53	15	5	22	95
hsa-mir-514a	10	3	66	6	8	53	15	5	95	62
hsa-mir-514a-1	10	3	6	8	53	66	15	5	62	95
hsa-mir-514a-2	10	3	6	8	53	66	15	5	62	95
hsa-mir-514a-3	10	3	6	8	53	66	15	5	62	95
hsa-mir-514b	10	3	66	5	53	62	95	15	36	206
hsa-mir-515	6	8	206	5	53	15	62	95	36	39
hsa-mir-515-1	6	8	5	53	206	15	62	95	36	46
hsa-mir-515-2	6	8	5	53	206	15	62	95	36	46
hsa-mir-516	10	3	8	66	6	5	53	62	36	46
hsa-mir-516a	10	6	8	206	5	53	62	36	95	39
hsa-mir-516a-1	10	6	8	53	5	62	206	95	36	39
hsa-mir-516a-2	10	6	8	53	5	62	206	95	36	39
hsa-mir-516b	10	8	6	5	62	53	15	46	40	36
hsa-mir-516b-1	10	6	8	5	53	206	15	62	95	36
hsa-mir-516b-2	10	6	8	5	53	206	15	62	95	36
hsa-mir-517	8	10	3	66	6	40	5	53	62	15
hsa-mir-517a	3	6	8	53	95	206	46	39	200	22
hsa-mir-517b	10	3	66	8	6	62	5	53	15	95
hsa-mir-517c	3	6	66	8	5	53	62	15	95	36
hsa-mir-518	10	3	66	6	8	5	62	53	95	36
hsa-mir-5189	62	10	3	6	66	53	8	5	15	95
hsa-mir-518a	3	66	8	5	53	62	95	15	36	206
hsa-mir-518a-1	78	3	62	66	8	5	53	15	22	95
hsa-mir-518a-2	78	3	62	66	8	5	53	15	22	95
hsa-mir-518b	3	6	66	8	53	5	62	15	95	36
hsa-mir-518c	10	3	66	6	8	5	62	53	15	36
hsa-mir-518d	10	6	3	36	22	53	66	5	62	15
hsa-mir-518e	3	6	66	8	5	53	62	15	95	206
hsa-mir-518f	10	3	6	8	53	5	15	62	95	36
hsa-mir-519	10	3	8	6	53	5	15	62	95	36
hsa-mir-5193	10	8	3	6	66	5	53	95	62	15
hsa-mir-519a	3	6	8	53	5	62	95	36	39	46
hsa-mir-519a-1	3	8	6	53	5	62	95	36	46	40
hsa-mir-519a-2	3	8	6	53	5	62	95	36	40	46
hsa-mir-519b	10	3	8	66	6	53	15	5	62	95
hsa-mir-519c	10	53	5	15	206	95	36	39	46	200
hsa-mir-519d	66	5	15	95	36	46	39	40	22	2
hsa-mir-519e	6	53	5	206	62	15	95	36	46	40
hsa-mir-520a	8	5	62	15	95	206	36	46	39	200
hsa-mir-520b	66	6	15	95	206	36	46	39	200	22
hsa-mir-520c	6	5	15	46	39	200	22	17	2	213
hsa-mir-520d	6	5	62	15	206	95	36	46	39	200
hsa-mir-520e	3	66	6	8	62	15	95	36	206	46
hsa-mir-520f	10	3	66	6	53	5	62	15	95	36
hsa-mir-520g	66	8	5	53	62	206	15	95	36	39
hsa-mir-520h	10	66	6	53	62	206	15	95	36	46
hsa-mir-521	10	3	6	66	53	8	5	15	95	269
hsa-mir-521-1	10	3	6	66	53	8	5	15	95	269
hsa-mir-521-2	10	3	6	66	53	8	5	15	95	269
hsa-mir-522	3	66	8	53	62	95	15	36	206	39
hsa-mir-523	10	3	8	66	6	53	5	15	95	62
hsa-mir-524	10	3	8	6	53	5	15	62	206	39
hsa-mir-525	3	6	66	5	53	62	15	95	36	206
hsa-mir-526a	6	53	5	62	95	15	36	46	206	39
hsa-mir-526a-1	6	5	53	206	62	15	95	36	46	39
hsa-mir-526a-2	6	5	53	206	62	15	95	36	46	39
hsa-mir-526b	66	6	8	53	62	15	206	95	36	46
hsa-mir-527	3	6	66	8	5	53	62	15	36	206
hsa-mir-528a	10	66	6	40	3	8	36	5	53	95
hsa-mir-532	3	66	53	5	62	95	206	39	46	200
hsa-mir-5338	62	10	3	6	66	53	8	5	15	95
hsa-mir-539	3	66	6	8	5	62	95	15	36	206
hsa-mir-541	10	3	6	66	8	5	15	95	206	46
hsa-mir-542	39	46	22	40	2	213	224	55	37	178
hsa-mir-543	10	3	6	8	5	15	95	206	36	46
hsa-mir-544	3	10	8	6	66	5	206	53	15	36
hsa-mir-544a	10	3	8	53	5	62	15	36	206	39
hsa-mir-544b	10	3	8	6	53	5	15	62	36	206
hsa-mir-545	10	3	6	53	62	95	36	39	206	46
hsa-mir-548	10	3	66	6	53	5	62	15	36	46
hsa-mir-5481	10	3	66	6	8	53	15	62	95	36
hsa-mir-548a	3	6	66	8	5	53	62	95	15	36
hsa-mir-548a-1	8	3	66	53	5	62	6	206	137	15
hsa-mir-548a-2	8	3	66	53	5	62	6	206	137	15
hsa-mir-548a-3	8	3	66	53	5	62	6	206	137	15
hsa-mir-548ac	10	3	53	62	66	6	5	15	95	8
hsa-mir-548an	3	10	6	8	66	5	62	53	15	95
hsa-mir-548b	10	3	66	53	6	95	8	46	15	5
hsa-mir-548c	10	66	8	53	5	206	62	95	36	39
hsa-mir-548d	10	66	6	206	8	5	53	15	62	95
hsa-mir-548d-1	10	6	8	66	53	5	62	15	95	36
hsa-mir-548d-2	10	6	8	66	53	5	62	15	95	36
hsa-mir-548f	10	8	3	6	66	5	53	62	95	36
hsa-mir-548l	3	6	66	8	5	53	62	95	15	36
hsa-mir-548p	10	66	8	6	53	3	5	95	15	62
hsa-mir-548t	10	66	6	206	8	5	53	15	62	95
hsa-mir-549	8	10	3	6	62	66	95	53	46	40
hsa-mir-550	10	8	3	6	66	5	15	53	36	62
hsa-mir-550a	3	66	8	62	6	5	95	39	206	37
hsa-mir-550a-1	3	6	66	8	5	15	95	62	46	206
hsa-mir-550a-2	3	6	66	8	5	15	95	62	46	206
hsa-mir-550a-3	3	6	66	8	5	62	95	15	206	46
hsa-mir-550b-1	10	66	53	3	46	95	6	200	36	8
hsa-mir-550b-2	10	66	53	3	46	95	6	200	36	8
hsa-mir-551	10	39	6	5	8	40	3	53	66	95
hsa-mir-551a	10	3	8	53	5	62	95	15	36	206
hsa-mir-551b	10	3	8	6	53	5	62	15	95	36
hsa-mir-552	10	3	66	5	53	62	15	95	36	206
hsa-mir-555	10	3	53	8	6	62	39	5	66	15
hsa-mir-556	10	8	3	5	6	66	53	62	15	36
hsa-mir-557	3	5	6	66	8	53	62	15	95	36
hsa-mir-558	5	10	3	66	6	8	53	62	15	95
hsa-mir-5582	10	3	66	53	5	62	95	36	15	39
hsa-mir-5586	10	3	8	66	6	53	5	95	46	62
hsa-mir-561	3	10	6	66	8	5	53	15	62	95
hsa-mir-562	10	66	6	206	8	5	53	15	62	95
hsa-mir-564	10	66	6	8	53	206	15	62	95	36
hsa-mir-565	10	39	3	8	53	66	206	15	6	62
hsa-mir-566	10	3	66	8	6	53	5	62	95	15
hsa-mir-567	10	66	8	5	53	206	62	95	15	36
hsa-mir-568	10	66	6	206	8	5	53	15	62	95
hsa-mir-569	8	10	3	6	66	5	53	62	95	206
hsa-mir-570	6	5	8	62	15	206	95	36	46	39
hsa-mir-571	3	6	8	66	53	5	62	15	36	95
hsa-mir-572	10	3	66	6	8	53	5	95	15	36
hsa-mir-573	6	8	5	53	62	15	206	95	36	46
hsa-mir-574	8	15	95	39	46	22	40	2	78	17
hsa-mir-575	66	6	8	5	206	62	15	95	36	39
hsa-mir-576	66	8	5	53	62	15	206	39	46	200
hsa-mir-577	10	3	8	6	5	62	95	15	36	206
hsa-mir-578	10	66	6	206	8	5	53	15	62	95
hsa-mir-579	10	3	6	8	66	53	5	15	95	206
hsa-mir-581	3	6	66	8	5	53	62	95	15	36
hsa-mir-582	3	66	8	53	15	95	36	206	39	46
hsa-mir-583	10	3	66	6	8	5	62	53	15	36
hsa-mir-584	10	66	8	53	5	62	15	206	39	46
hsa-mir-585	10	3	6	66	5	8	62	15	206	95
hsa-mir-586	10	3	66	53	6	8	5	62	95	15
hsa-mir-587	10	3	66	8	53	5	62	95	36	15
hsa-mir-589	6	3	8	53	15	5	206	62	46	36
hsa-mir-590	62	5	15	36	39	22	40	2	78	55
hsa-mir-591	10	3	6	8	53	5	62	95	36	206
hsa-mir-592	8	62	15	36	39	46	200	40	22	2
hsa-mir-593	10	3	66	6	8	53	5	15	62	95
hsa-mir-595	3	6	8	53	5	62	15	95	36	206
hsa-mir-596	10	3	66	6	8	5	53	62	15	95
hsa-mir-597	3	10	66	8	5	53	62	95	15	36
hsa-mir-598	10	8	3	66	6	53	15	5	39	62
hsa-mir-599	10	3	6	66	5	8	62	15	206	36
hsa-mir-600	10	3	5	62	15	8	53	36	46	2
hsa-mir-601	10	3	8	53	5	15	95	36	206	39
hsa-mir-602	3	6	66	8	5	53	62	15	95	36
hsa-mir-603	10	66	8	5	53	62	206	15	36	200
hsa-mir-604	3	6	8	5	53	62	95	15	36	206
hsa-mir-605	10	6	8	53	62	15	36	95	39	46
hsa-mir-606	10	3	6	66	53	8	5	15	95	269
hsa-mir-6068	10	3	62	66	6	8	95	53	5	39
hsa-mir-6069	627	5	46	10	3	66	53	62	8	206
hsa-mir-6075	206	10	3	8	39	6	66	53	5	15
hsa-mir-608	66	53	62	15	206	95	36	39	46	200
hsa-mir-610	3	6	8	53	62	15	36	206	46	39
hsa-mir-611	10	3	66	6	5	62	8	53	36	15
hsa-mir-612	3	66	8	5	53	62	95	15	36	206
hsa-mir-6126	10	3	62	66	6	8	95	53	5	39
hsa-mir-613	6	8	5	15	206	95	36	39	22	40
hsa-mir-6133	10	3	62	66	6	8	95	53	5	39
hsa-mir-614	10	3	66	6	53	8	15	62	95	36
hsa-mir-615	3	6	66	8	5	53	62	15	95	36
hsa-mir-616	3	5	6	8	53	15	95	36	206	46
hsa-mir-617	10	3	66	6	8	53	5	62	36	15
hsa-mir-618	10	66	6	8	53	206	5	95	15	36
hsa-mir-619	10	6	66	3	53	206	62	217	8	5
hsa-mir-620	10	3	66	6	5	53	62	95	15	36
hsa-mir-621	10	66	6	8	53	5	206	15	95	62
hsa-mir-622	3	53	5	62	36	206	46	39	200	40
hsa-mir-624	10	3	6	53	5	62	15	95	36	206
hsa-mir-625	5	62	95	206	46	200	40	2	78	213
hsa-mir-626	10	66	3	8	6	53	5	15	62	36
hsa-mir-627	3	10	6	8	5	53	15	62	95	36
hsa-mir-628	10	66	3	8	5	15	36	46	200	22
hsa-mir-629	6	53	95	36	206	46	39	200	40	17
hsa-mir-630	95	206	36	46	200	22	40	17	213	224
hsa-mir-631	10	6	3	66	8	5	53	15	95	206
hsa-mir-632	10	6	66	8	206	53	5	15	62	95
hsa-mir-633	10	3	8	6	66	5	53	15	39	36
hsa-mir-633b	10	66	6	206	8	5	53	15	62	95
hsa-mir-634	10	3	66	6	53	5	62	95	39	206
hsa-mir-635	10	3	6	66	8	5	62	15	206	95
hsa-mir-636	3	6	66	8	5	53	62	15	95	36
hsa-mir-637	3	66	6	8	5	53	62	15	206	46
hsa-mir-638	53	62	15	206	39	46	22	200	40	2
hsa-mir-639	62	10	3	6	8	66	53	5	15	95
hsa-mir-640	10	3	8	6	53	5	62	15	95	36
hsa-mir-641	10	6	53	62	3	66	39	15	213	36
hsa-mir-642	75	8	5	10	66	3	6	53	36	62
hsa-mir-642a	10	3	6	66	8	53	5	95	36	39
hsa-mir-642b	10	6	3	66	8	53	5	15	95	78
hsa-mir-643	3	10	6	8	66	5	62	53	15	95
hsa-mir-644	10	6	3	8	62	66	5	53	15	58
hsa-mir-644a	213	10	66	3	6	8	53	5	62	15
hsa-mir-644b	10	8	66	6	82	3	5	62	53	46
hsa-mir-645	3	66	6	8	53	5	62	95	15	36
hsa-mir-646	3	66	8	53	5	62	15	95	206	46
hsa-mir-647	10	66	3	6	8	5	95	36	206	46
hsa-mir-648	10	3	6	53	66	8	5	15	95	206
hsa-mir-648a	10	3	53	62	66	6	5	15	95	8
hsa-mir-649	10	6	3	62	58	66	8	5	53	15
hsa-mir-650	3	53	5	15	46	39	200	22	17	2
hsa-mir-651	3	6	66	8	5	53	62	15	95	36
hsa-mir-652	10	53	15	95	206	36	46	22	40	2
hsa-mir-654	10	3	66	6	53	8	5	15	95	46
hsa-mir-655	3	6	8	66	53	5	62	15	36	95
hsa-mir-656	10	66	3	8	6	53	5	15	62	36
hsa-mir-657	3	6	66	8	53	5	62	15	95	36
hsa-mir-658	10	3	6	8	5	53	15	62	95	36
hsa-mir-659	10	3	6	8	66	62	95	5	53	15
hsa-mir-660	10	66	6	8	53	62	15	95	36	39
hsa-mir-661	10	6	8	5	206	62	15	36	46	39
hsa-mir-662	10	3	66	6	5	8	62	15	95	206
hsa-mir-663	10	3	6	66	53	95	206	200	22	40
hsa-mir-663a	6	66	5	53	62	15	206	95	36	46
hsa-mir-663b	10	3	66	6	5	53	62	15	95	36
hsa-mir-664	10	3	66	8	6	53	5	15	62	95
hsa-mir-664a	10	3	66	53	6	8	5	62	95	15
hsa-mir-664b	10	3	6	53	8	66	5	95	62	46
hsa-mir-665	62	3	6	66	8	53	5	95	46	36
hsa-mir-668	10	66	6	8	206	5	53	15	62	95
hsa-mir-670	3	10	6	53	8	36	62	66	15	5
hsa-mir-671	3	66	6	8	62	53	15	36	46	39
hsa-mir-672	10	3	6	15	53	5	62	66	8	36
hsa-mir-6720	10	3	8	66	6	5	53	62	15	36
hsa-mir-6721	206	10	6	3	66	95	8	15	5	53
hsa-mir-6729	10	3	66	6	5	53	62	95	15	36
hsa-mir-674	10	6	8	53	3	66	15	62	5	95
hsa-mir-675	6	8	5	15	206	46	39	22	40	17
hsa-mir-676	3	10	6	66	8	5	53	15	62	36
hsa-mir-6780b	3	10	66	6	8	5	53	15	62	95
hsa-mir-6799	206	10	3	8	39	6	66	53	5	15
hsa-mir-6826	10	66	6	206	8	5	53	15	62	95
hsa-mir-6836	206	10	3	8	39	6	66	53	5	15
hsa-mir-6861	10	66	6	206	8	5	53	15	62	95
hsa-mir-687	10	8	5	95	6	3	39	53	206	66
hsa-mir-6875	10	66	6	206	8	5	53	15	62	95
hsa-mir-6880	206	10	3	8	39	6	66	53	5	15
hsa-mir-6886	10	3	8	66	6	5	53	62	15	36
hsa-mir-690	10	3	6	66	8	5	53	62	15	36
hsa-mir-691	10	3	15	53	66	8	6	5	62	95
hsa-mir-694	3	6	66	8	5	53	62	95	15	36
hsa-mir-696	10	3	66	6	53	8	15	5	95	36
hsa-mir-7	200	40	2	78	224	137	331	150	140	170
hsa-mir-7-1	200	40	2	78	224	137	150	331	325	111
hsa-mir-7-2	200	40	2	78	224	137	150	331	325	140
hsa-mir-7-3	200	40	2	78	224	137	150	331	325	140
hsa-mir-705	10	36	53	8	66	95	40	6	62	39
hsa-mir-708	66	5	95	36	206	200	40	17	2	213
hsa-mir-709	3	6	66	8	5	53	62	95	15	36
hsa-mir-710	10	3	66	6	8	5	53	36	15	46
hsa-mir-7107	3	10	66	6	8	5	53	15	62	95
hsa-mir-711	10	3	8	6	5	66	53	62	46	15
hsa-mir-712	10	66	8	6	53	3	5	95	15	62
hsa-mir-718	66	6	8	53	5	62	206	95	36	39
hsa-mir-720	66	53	62	15	95	39	46	22	200	40
hsa-mir-743a	10	3	8	6	66	53	62	5	15	36
hsa-mir-744	3	6	8	5	53	62	95	36	200	40
hsa-mir-758	10	3	66	6	8	5	62	15	36	95
hsa-mir-760	5	62	15	95	36	39	46	200	40	17
hsa-mir-761	3	6	8	5	62	15	95	206	36	46
hsa-mir-762	10	66	6	8	5	53	15	62	95	36
hsa-mir-764	3	6	66	8	5	53	62	95	15	36
hsa-mir-765	6	66	8	53	5	15	95	36	46	39
hsa-mir-766	3	66	6	8	53	5	15	62	95	39
hsa-mir-767	3	66	6	53	5	15	62	46	22	206
hsa-mir-768	10	3	66	6	8	53	15	62	95	22
hsa-mir-769	10	3	66	6	8	53	15	62	95	206
hsa-mir-770	3	10	8	66	6	53	5	95	62	15
hsa-mir-7847	3	10	66	6	8	5	53	15	62	95
hsa-mir-801	10	66	6	206	8	5	53	15	62	95
hsa-mir-802	10	66	6	8	53	206	5	62	15	95
hsa-mir-872	10	3	15	53	66	8	6	5	62	95
hsa-mir-873	10	66	6	8	53	62	206	36	39	200
hsa-mir-874	10	5	62	206	95	36	39	46	200	22
hsa-mir-875	62	10	3	6	66	53	8	5	15	95
hsa-mir-877	3	66	8	53	5	62	95	15	36	206
hsa-mir-885	3	66	5	53	15	95	36	206	200	22
hsa-mir-886	10	66	8	53	62	95	36	39	46	200
hsa-mir-888	66	8	53	5	206	15	95	36	46	39
hsa-mir-891a	10	3	8	15	5	6	53	206	62	17
hsa-mir-892a	10	66	8	5	53	206	62	95	15	36
hsa-mir-892b	10	6	66	8	5	206	53	62	15	95
hsa-mir-9	40	224	55	251	140	158	48	177	57	65
hsa-mir-9-1	40	55	224	251	140	48	158	177	57	65
hsa-mir-9-2	40	55	224	251	140	48	177	158	57	229
hsa-mir-9-3	40	224	55	251	48	140	158	177	57	65
hsa-mir-90b	3	10	66	6	8	5	53	15	62	95
hsa-mir-92	15	95	39	37	213	178	55	137	255	78
hsa-mir-92-1	15	95	39	213	78	137	55	178	37	58
hsa-mir-921	10	6	3	62	58	66	8	5	53	15
hsa-mir-922	6	66	8	5	53	206	62	15	95	36
hsa-mir-923	3	10	66	6	8	5	53	15	62	95
hsa-mir-92a	206	55	178	255	331	150	251	140	57	177
hsa-mir-92a-1	206	55	178	255	331	150	251	140	57	177
hsa-mir-92a-2	206	55	178	255	150	331	251	140	177	269
hsa-mir-92b	5	62	36	206	39	200	22	2	17	213
hsa-mir-93	39	17	137	31	251	140	111	325	64	177
hsa-mir-933	10	3	66	6	8	53	5	22	95	62
hsa-mir-934	8	36	10	5	3	53	6	95	15	39
hsa-mir-935	3	6	66	8	5	53	62	15	95	36
hsa-mir-937	10	3	66	8	6	53	15	62	36	95
hsa-mir-938	10	3	6	8	53	5	62	15	95	36
hsa-mir-939	3	66	8	62	15	95	36	46	39	40
hsa-mir-940	6	53	5	95	206	36	39	46	200	22
hsa-mir-941	3	6	66	8	5	53	62	95	15	36
hsa-mir-941-1	8	66	6	3	5	62	53	46	95	39
hsa-mir-941-3	8	66	6	3	5	62	53	46	95	39
hsa-mir-941-4	8	66	6	3	5	62	53	46	95	39
hsa-mir-942	3	6	66	8	5	53	15	95	36	39
hsa-mir-943	3	6	66	8	5	53	62	15	95	36
hsa-mir-944	10	3	6	66	8	53	62	15	95	36
hsa-mir-95	3	8	15	36	206	200	40	22	17	2
hsa-mir-9500	10	3	6	66	8	5	15	53	62	36
hsa-mir-9501	10	3	6	66	8	5	62	15	95	206
hsa-mir-96	46	40	55	137	255	31	331	54	385	158
hsa-mir-98	66	6	39	46	200	22	2	213	178	78
hsa-mir-99	10	3	66	6	5	53	95	62	15	36
hsa-mir-99a	95	200	40	2	17	55	255	331	251	54
hsa-mir-99b	3	53	5	206	46	200	40	78	2	17
hsa-mir-9a	10	3	8	66	5	46	6	62	53	39
